# Supplementary material for: Development of a 3D tracking system for multiple marmosets under free-moving conditions
Source: Commun Biol. 2024 Feb 21;7:216. doi: 10.1038/s42003-024-05864-9 (PMC10881507; doi:10.1038/s42003-024-05864-9)
Supplement: Supplementary file 14 — Supplementary Data 3 [file 42003_2024_5864_MOESM14_ESM.xlsx]

## Sheet: Fig4
1.63358e+09	4	0.715	0.171	1.177	784	596	149	140
1.63358e+09	4	0.714	0.167	1.178	785	595	148	140
1.63358e+09	5	0.106	0.348	0.896	195	842	188	123
1.63358e+09	4	0.714	0.165	1.178	786	595	148	140
1.63358e+09	5	0.108	0.367	0.886	196	843	187	122
1.63358e+09	6	0.147	0.272	0.659	245	1052	157	142
1.63358e+09	4	0.714	0.165	1.179	786	595	148	140
1.63358e+09	5	0.111	0.362	0.883	199	848	187	122
1.63358e+09	6	0.147	0.275	0.659	245	1053	157	142
1.63358e+09	4	0.714	0.165	1.179	786	595	148	140
1.63358e+09	5	0.104	0.349	0.88	194	852	187	122
1.63358e+09	6	0.148	0.288	0.657	245	1051	157	141
1.63358e+09	4	0.714	0.165	1.179	786	594	148	140
1.63358e+09	5	0.099	0.335	0.879	190	856	187	123
1.63358e+09	6	0.147	0.286	0.657	245	1052	157	141
1.63358e+09	4	0.714	0.165	1.179	786	594	148	141
1.63358e+09	5	0.086	0.334	0.876	178	861	185	123
1.63358e+09	6	0.148	0.275	0.662	246	1051	157	141
1.63358e+09	4	0.715	0.167	1.179	786	594	148	141
1.63358e+09	5	0.087	0.281	0.881	180	865	180	125
1.63358e+09	6	0.152	0.261	0.668	250	1047	158	141
1.63358e+09	I940gmM	0.087	0.24	0.882	181	878	175	126
1.63358e+09	4	0.715	0.166	1.178	786	595	147	142
1.63358e+09	6	0.151	0.274	0.667	249	1047	160	140
1.63358e+09	I940gmM	0.069	0.234	0.886	163	875	165	128
1.63358e+09	4	0.715	0.169	1.178	785	595	146	144
1.63358e+09	I940gmM	0.067	0.196	0.888	162	879	152	131
1.63358e+09	4	0.716	0.168	1.178	786	595	146	145
1.63358e+09	6	0.15	0.266	0.666	248	1048	165	139
1.63358e+09	I940gmM	0.055	0.176	0.903	160	888	138	133
1.63358e+09	4	0.716	0.168	1.178	786	596	145	146
1.63358e+09	6	0.166	0.27	0.676	0	0	0	0
1.63358e+09	I940gmM	0.061	0.12	0.89	157	899	124	132
1.63358e+09	4	0.714	0.164	1.178	786	596	145	147
1.63358e+09	6	0.148	0.275	0.665	245	1041	170	139
1.63358e+09	I940gmM	0.056	0.114	0.902	155	919	115	138
1.63358e+09	4	0.714	0.164	1.178	786	596	145	148
1.63358e+09	I940gmM	0.069	0.079	0.887	167	922	109	142
1.63358e+09	4	0.712	0.161	1.179	786	595	146	148
1.63358e+09	6	0.153	0.296	0.645	0	0	0	0
1.63358e+09	I940gmM	0.079	0.054	0.899	0	0	0	0
1.63358e+09	4	0.716	0.17	1.183	786	594	148	148
1.63358e+09	6	0.149	0.306	0.644	0	0	0	0
1.63358e+09	I940gmM	0.083	0.036	0.896	184	924	121	147
1.63358e+09	4	0.715	0.166	1.179	786	595	150	146
1.63358e+09	6	0.133	0.314	0.649	0	0	0	0
1.63358e+09	I940gmM	0.088	0.042	0.905	0	0	0	0
1.63358e+09	4	0.715	0.166	1.179	786	595	153	145
1.63358e+09	6	0.128	0.313	0.627	227	1072	175	142
1.63358e+09	I940gmM	0.097	0.026	0.901	200	918	130	148
1.63358e+09	4	0.721	0.179	1.176	786	597	156	145
1.63358e+09	6	0.143	0.302	0.604	242	1091	178	146
1.63358e+09	I940gmM	0.1	0.016	0.903	204	921	146	149
1.63358e+09	4	0.722	0.178	1.176	787	598	159	145
1.63358e+09	6	0.148	0.336	0.57	245	1108	182	142
1.63358e+09	I940gmM	0.096	0.027	0.908	199	914	159	150
1.63358e+09	4	0.722	0.178	1.175	787	599	161	144
1.63358e+09	6	0.172	0.316	0.579	0	0	0	0
1.63358e+09	I940gmM	0.096	0.019	0.923	198	896	159	152
1.63358e+09	4	0.722	0.176	1.175	788	599	162	144
1.63358e+09	I940gmM	0.091	0.022	0.922	192	892	159	154
1.63358e+09	4	0.722	0.178	1.176	787	598	164	145
1.63358e+09	I940gmM	0.079	0.013	0.929	179	887	164	154
1.63358e+09	4	0.722	0.176	1.176	788	598	165	146
1.63358e+09	6	0.631	0.278	0.55	0	0	0	0
1.63358e+09	I940gmM	0.073	0.014	0.927	172	891	166	153
1.63358e+09	4	0.722	0.174	1.177	789	597	165	147
1.63358e+09	6	0.674	0.304	0.568	0	0	0	0
1.63358e+09	I940gmM	0.066	0.018	0.928	164	890	163	152
1.63358e+09	4	0.713	0.156	1.179	789	597	167	149
1.63358e+09	6	0.703	0.237	0.614	720	1072	171	143
1.63358e+09	I940gmM	0.065	0.019	0.928	162	890	159	152
1.63358e+09	4	0.714	0.143	1.179	795	598	166	152
1.63358e+09	6	0.695	0.308	0.583	0	0	0	0
1.63358e+09	I940gmM	0.062	0.024	0.927	159	891	155	152
1.63358e+09	4	0.713	0.156	1.179	789	597	166	153
1.63358e+09	6	0.679	0.342	0.589	0	0	0	0
1.63358e+09	I940gmM	0.058	0.033	0.926	154	889	150	151
1.63358e+09	4	0.713	0.156	1.179	789	597	166	155
1.63358e+09	6	0.68	0.334	0.59	0	0	0	0
1.63358e+09	I940gmM	0.058	0.028	0.928	154	886	137	153
1.63358e+09	4	0.713	0.158	1.179	788	597	166	156
1.63358e+09	6	0.68	0.337	0.59	715	1040	157	144
1.63358e+09	I940gmM	0.05	0.039	0.927	145	886	135	149
1.63358e+09	4	0.713	0.158	1.179	788	597	166	157
1.63358e+09	6	0.706	0.264	0.639	715	1038	145	143
1.63358e+09	I940gmM	0.05	0.031	0.929	144	887	125	153
1.63358e+09	4	0.713	0.156	1.179	788	598	166	157
1.63358e+09	6	0.705	0.27	0.639	712	1038	135	144
1.63358e+09	I940gmM	0.05	0.027	0.93	145	887	116	158
1.63358e+09	4	0.712	0.158	1.18	787	596	166	158
1.63358e+09	6	0.703	0.278	0.632	708	1043	128	145
1.63358e+09	I940gmM	0.048	0.034	0.928	142	884	109	161
1.63358e+09	4	0.713	0.163	1.179	786	596	166	158
1.63358e+09	6	0.675	0.326	0.583	0	0	0	0
1.63358e+09	I940gmM	0.047	0.034	0.929	141	883	103	163
1.63358e+09	4	0.713	0.163	1.179	786	596	167	159
1.63358e+09	6	0.675	0.328	0.583	0	0	0	0
1.63358e+09	I940gmM	0.048	0.032	0.928	142	886	99	164
1.63358e+09	4	0.716	0.176	1.181	783	595	166	158
1.63358e+09	6	0.676	0.327	0.582	0	0	0	0
1.63358e+09	I940gmM	0.04	0.051	0.92	133	891	94	161
1.63358e+09	4	0.712	0.167	1.18	783	595	165	158
1.63358e+09	6	0.679	0.331	0.581	0	0	0	0
1.63358e+09	4	0.716	0.176	1.181	783	595	165	157
1.63358e+09	6	0.682	0.339	0.58	0	0	0	0
1.63358e+09	I940gmM	0.049	0.049	0.921	144	889	99	154
1.63358e+09	4	0.716	0.176	1.182	783	595	164	157
1.63358e+09	6	0.695	0.372	0.576	0	0	0	0
1.63358e+09	I940gmM	0.051	0.046	0.92	146	890	103	148
1.63358e+09	4	0.716	0.176	1.182	783	595	164	156
1.63358e+09	6	0.678	0.332	0.578	0	0	0	0
1.63358e+09	I940gmM	0.053	0.048	0.918	148	891	109	143
1.63358e+09	4	0.715	0.174	1.182	783	595	163	156
1.63358e+09	6	0.675	0.345	0.576	0	0	0	0
1.63358e+09	I940gmM	0.053	0.06	0.914	148	893	115	138
1.63358e+09	4	0.713	0.167	1.18	784	594	162	155
1.63358e+09	6	0.657	0.299	0.617	666	1047	117	150
1.63358e+09	4	0.715	0.168	1.182	785	595	162	154
1.63358e+09	4	0.711	0.163	1.179	784	595	161	152
1.63358e+09	I940gmM	0.066	0.094	0.921	0	0	0	0
1.63358e+09	4	0.711	0.164	1.18	784	594	159	150
1.63358e+09	6	0.416	0.305	0.885	476	842	119	144
1.63358e+09	4	0.714	0.169	1.18	784	593	157	149
1.63358e+09	6	0.393	0.276	0.908	462	839	123	141
1.63358e+09	I940gmM	0.065	0.069	0.913	162	890	111	145
1.63358e+09	4	0.713	0.165	1.18	785	593	156	149
1.63358e+09	6	0.39	0.292	0.903	456	835	128	137
1.63358e+09	I940gmM	0.068	0.091	0.922	0	0	0	0
1.63358e+09	4	0.715	0.168	1.182	785	594	155	149
1.63358e+09	6	0.385	0.294	0.901	452	836	136	134
1.63358e+09	I940gmM	0.067	0.093	0.922	0	0	0	0
1.63358e+09	4	0.712	0.163	1.18	785	594	154	150
1.63358e+09	6	0.385	0.297	0.9	451	836	143	131
1.63358e+09	I940gmM	0.068	0.089	0.923	0	0	0	0
1.63358e+09	4	0.714	0.169	1.179	784	594	152	150
1.63358e+09	6	0.383	0.325	0.893	444	834	151	129
1.63358e+09	I940gmM	0.068	0.066	0.916	165	888	109	146
1.63358e+09	4	0.713	0.167	1.179	784	595	151	151
1.63358e+09	6	0.386	0.345	0.886	443	835	156	126
1.63358e+09	I940gmM	0.067	0.066	0.916	164	888	108	148
1.63358e+09	4	0.714	0.171	1.179	783	594	150	151
1.63358e+09	6	0.373	0.284	0.905	443	834	159	124
1.63358e+09	I940gmM	0.068	0.066	0.915	165	888	107	150
1.63358e+09	4	0.714	0.169	1.178	784	595	149	151
1.63358e+09	6	0.374	0.289	0.903	443	834	162	122
1.63358e+09	I940gmM	0.067	0.07	0.914	164	888	107	151
1.63358e+09	4	0.714	0.167	1.178	785	596	148	151
1.63358e+09	6	0.372	0.287	0.904	442	833	165	120
1.63358e+09	I940gmM	0.069	0.089	0.922	0	0	0	0
1.63358e+09	4	0.714	0.167	1.178	785	596	149	151
1.63358e+09	6	0.373	0.289	0.904	442	833	166	119
1.63358e+09	I940gmM	0.071	0.064	0.916	169	888	114	149
1.63358e+09	4	0.713	0.163	1.179	786	595	149	150
1.63358e+09	6	0.382	0.322	0.894	444	834	166	119
1.63358e+09	I940gmM	0.07	0.065	0.915	167	889	121	146
1.63358e+09	4	0.713	0.163	1.179	786	595	149	149
1.63358e+09	6	0.389	0.354	0.879	444	835	166	120
1.63358e+09	I940gmM	0.07	0.067	0.915	167	888	126	145
1.63358e+09	4	0.713	0.163	1.179	786	595	148	148
1.63358e+09	I940gmM	0.068	0.071	0.915	165	887	122	147
1.63358e+09	4	0.713	0.163	1.179	786	595	149	148
1.63358e+09	6	0.384	0.383	0.875	435	830	167	117
1.63358e+09	I940gmM	0.068	0.068	0.916	165	887	127	146
1.63358e+09	4	0.714	0.165	1.18	786	594	149	147
1.63358e+09	I940gmM	0.07	0.067	0.916	167	886	122	146
1.63358e+09	4	0.715	0.168	1.182	786	595	148	146
1.63358e+09	I940gmM	0.071	0.084	0.923	0	0	0	0
1.63358e+09	4	0.716	0.168	1.181	786	596	148	147
1.63358e+09	6	0.375	0.445	0.917	0	0	0	0
1.63358e+09	I940gmM	0.065	0.073	0.916	161	887	125	143
1.63358e+09	4	0.716	0.168	1.181	786	596	147	147
1.63358e+09	I940gmM	0.065	0.049	0.918	162	886	128	141
1.63358e+09	4	0.715	0.166	1.179	786	596	146	147
1.63358e+09	I940gmM	0.065	0.045	0.919	162	886	131	140
1.63358e+09	4	0.714	0.165	1.179	786	595	145	147
1.63358e+09	6	0.342	0.425	0.883	394	822	144	107
1.63358e+09	I940gmM	0.067	0.042	0.92	164	886	133	138
1.63358e+09	4	0.716	0.17	1.182	786	595	145	147
1.63358e+09	I940gmM	0.066	0.043	0.92	163	885	135	137
1.63358e+09	4	0.716	0.168	1.181	786	596	145	148
1.63358e+09	I940gmM	0.066	0.045	0.918	163	886	135	136
1.63358e+09	4	0.715	0.167	1.181	786	597	145	147
1.63358e+09	6	0.361	0.453	0.905	405	801	136	106
1.63358e+09	I940gmM	0.067	0.044	0.919	164	886	136	135
1.63358e+09	4	0.716	0.168	1.181	786	596	145	147
1.63358e+09	6	0.357	0.476	0.9	399	802	132	107
1.63358e+09	I940gmM	0.069	0.043	0.919	166	886	137	133
1.63358e+09	4	0.716	0.168	1.182	786	595	145	147
1.63358e+09	I940gmM	0.067	0.046	0.918	164	886	139	132
1.63358e+09	4	0.716	0.168	1.183	786	593	146	146
1.63358e+09	I940gmM	0.07	0.042	0.919	168	887	140	131
1.63358e+09	4	0.715	0.166	1.183	786	594	147	146
1.63358e+09	6	0.388	0.466	0.933	425	769	123	109
1.63358e+09	I940gmM	0.068	0.068	0.917	165	887	140	130
1.63358e+09	4	0.714	0.162	1.179	787	596	149	146
1.63358e+09	6	0.388	0.488	0.919	422	784	123	114
1.63358e+09	I940gmM	0.066	0.049	0.916	163	887	141	130
1.63358e+09	4	0.714	0.162	1.178	787	596	150	146
1.63358e+09	6	0.413	0.484	0.926	442	778	121	118
1.63358e+09	I940gmM	0.064	0.081	0.913	160	885	141	130
1.63358e+09	4	0.714	0.162	1.177	787	598	150	146
1.63358e+09	6	0.44	0.462	0.941	467	773	114	134
1.63358e+09	I940gmM	0.063	0.074	0.913	159	885	143	130
1.63358e+09	4	0.712	0.162	1.182	785	597	147	147
1.63358e+09	I940gmM	0.062	0.074	0.914	158	886	145	130
1.63358e+09	4	0.704	0.153	1.182	782	596	145	147
1.63358e+09	I940gmM	0.063	0.058	0.917	159	885	147	131
1.63358e+09	4	0.709	0.193	1.177	770	595	148	146
1.63358e+09	I940gmM	0.064	0.056	0.918	160	884	150	131
1.63358e+09	4	0.712	0.209	1.181	767	595	150	147
1.63358e+09	I940gmM	0.064	0.055	0.917	161	885	152	132
1.63358e+09	4	0.721	0.228	1.18	767	596	153	150
1.63358e+09	I940gmM	0.064	0.054	0.918	160	884	152	133
1.63358e+09	4	0.721	0.23	1.179	766	596	155	152
1.63358e+09	I940gmM	0.064	0.054	0.918	160	884	151	133
1.63358e+09	4	0.721	0.228	1.179	767	596	157	155
1.63358e+09	I940gmM	0.064	0.054	0.918	160	884	151	134
1.63358e+09	4	0.71	0.207	1.181	766	597	158	157
1.63358e+09	I940gmM	0.064	0.054	0.918	160	884	151	135
1.63358e+09	4	0.708	0.215	1.181	761	596	161	157
1.63358e+09	I940gmM	0.064	0.056	0.918	160	884	151	136
1.63358e+09	4	0.72	0.238	1.179	762	595	163	159
1.63358e+09	I940gmM	0.064	0.055	0.918	161	884	151	136
1.63358e+09	4	0.71	0.207	1.181	766	596	162	162
1.63358e+09	I940gmM	0.064	0.054	0.919	160	884	151	136
1.63358e+09	4	0.721	0.226	1.181	768	595	163	165
1.63358e+09	I940gmM	0.064	0.056	0.918	160	885	150	136
1.63358e+09	4	0.708	0.197	1.182	768	595	163	167
1.63358e+09	I940gmM	0.063	0.054	0.918	160	885	150	137
1.63358e+09	4	0.707	0.195	1.182	768	595	163	168
1.63358e+09	I940gmM	0.064	0.056	0.918	160	885	151	137
1.63358e+09	4	0.722	0.233	1.179	766	595	162	168
1.63358e+09	I940gmM	0.064	0.056	0.918	160	884	150	136
1.63358e+09	4	0.723	0.235	1.179	766	594	161	168
1.63358e+09	6	0.712	0.475	1.176	680	573	99	128
1.63358e+09	I940gmM	0.064	0.054	0.919	160	884	150	136
1.63358e+09	4	0.71	0.176	1.186	765	594	160	169
1.63358e+09	6	0.713	0.472	1.177	682	571	86	122
1.63358e+09	I940gmM	0.064	0.053	0.918	161	884	150	136
1.63358e+09	4	0.722	0.238	1.179	764	592	158	170
1.63358e+09	I940gmM	0.062	0.055	0.919	158	884	150	136
1.63358e+09	4	0.711	0.208	1.18	766	593	157	167
1.63358e+09	I940gmM	0.061	0.055	0.92	157	883	150	137
1.63358e+09	4	0.709	0.217	1.177	761	597	157	164
1.63358e+09	I940gmM	0.061	0.053	0.922	157	883	150	138
1.63358e+09	4	0.708	0.202	1.176	766	596	156	164
1.63358e+09	I940gmM	0.061	0.051	0.923	157	884	151	139
1.63358e+09	4	0.705	0.172	1.182	775	594	153	163
1.63358e+09	I940gmM	0.062	0.051	0.921	158	885	151	139
1.63358e+09	4	0.713	0.174	1.184	782	592	149	161
1.63358e+09	I940gmM	0.066	0.042	0.925	163	884	151	144
1.63358e+09	4	0.717	0.143	1.182	798	591	146	160
1.63358e+09	I940gmM	0.068	0.04	0.925	165	884	150	151
1.63358e+09	4	0.715	0.169	1.179	785	593	146	157
1.63358e+09	6	0.375	0.165	0.908	468	863	134	117
1.63358e+09	I940gmM	0.068	0.04	0.925	165	884	149	157
1.63358e+09	4	0.715	0.171	1.178	784	593	146	153
1.63358e+09	6	0.365	0.183	0.894	455	872	108	121
1.63358e+09	I940gmM	0.067	0.046	0.923	164	885	148	161
1.63358e+09	4	0.721	0.186	1.182	784	593	146	152
1.63358e+09	6	0.363	0.205	0.893	449	866	119	121
1.63358e+09	I940gmM	0.069	0.045	0.921	166	886	145	161
1.63358e+09	4	0.721	0.186	1.182	784	593	146	150
1.63358e+09	6	0.368	0.208	0.89	453	864	135	122
1.63358e+09	I940gmM	0.069	0.043	0.92	167	886	142	161
1.63358e+09	4	0.721	0.184	1.182	785	592	147	148
1.63358e+09	6	0.364	0.203	0.889	450	865	148	124
1.63358e+09	I940gmM	0.069	0.043	0.921	167	886	142	162
1.63358e+09	4	0.715	0.169	1.184	785	592	147	146
1.63358e+09	6	0.361	0.217	0.886	445	864	157	129
1.63358e+09	I940gmM	0.073	0.037	0.923	171	885	143	162
1.63358e+09	4	0.715	0.169	1.179	785	593	148	145
1.63358e+09	6	0.366	0.222	0.886	448	861	169	133
1.63358e+09	I940gmM	0.07	0.042	0.922	168	885	142	162
1.63358e+09	4	0.715	0.171	1.178	784	593	148	145
1.63358e+09	6	0.355	0.245	0.89	434	850	182	129
1.63358e+09	I940gmM	0.067	0.048	0.92	164	885	142	159
1.63358e+09	4	0.714	0.169	1.178	784	594	148	145
1.63358e+09	6	0.348	0.268	0.89	424	846	187	126
1.63358e+09	I940gmM	0.072	0.039	0.923	170	885	142	158
1.63358e+09	4	0.715	0.169	1.179	785	594	149	146
1.63358e+09	6	0.35	0.27	0.888	425	850	193	125
1.63358e+09	I940gmM	0.071	0.04	0.923	169	885	143	156
1.63358e+09	4	0.715	0.169	1.178	785	595	149	147
1.63358e+09	6	0.351	0.272	0.889	426	850	196	123
1.63358e+09	I940gmM	0.07	0.042	0.922	168	885	143	154
1.63358e+09	4	0.714	0.169	1.178	784	595	150	147
1.63358e+09	6	0.351	0.27	0.889	426	851	199	124
1.63358e+09	I940gmM	0.071	0.04	0.923	169	884	143	153
1.63358e+09	4	0.715	0.171	1.178	784	595	150	148
1.63358e+09	6	0.344	0.246	0.891	424	852	204	122
1.63358e+09	I940gmM	0.075	0.032	0.924	174	887	144	152
1.63358e+09	4	0.715	0.171	1.178	784	595	150	148
1.63358e+09	6	0.343	0.25	0.89	422	852	205	120
1.63358e+09	I940gmM	0.079	0.024	0.926	178	887	147	151
1.63358e+09	4	0.714	0.169	1.178	784	595	150	149
1.63358e+09	6	0.343	0.246	0.89	423	852	208	118
1.63358e+09	I940gmM	0.079	0.022	0.925	178	888	150	152
1.63358e+09	4	0.715	0.171	1.178	784	595	151	149
1.63358e+09	6	0.345	0.237	0.892	426	852	210	118
1.63358e+09	I940gmM	0.079	0.021	0.925	179	889	153	152
1.63358e+09	4	0.715	0.171	1.178	784	595	151	149
1.63358e+09	6	0.345	0.23	0.893	428	854	212	118
1.63358e+09	I940gmM	0.079	0.021	0.924	179	888	156	153
1.63358e+09	4	0.715	0.171	1.178	784	595	152	149
1.63358e+09	6	0.346	0.221	0.893	430	854	213	118
1.63358e+09	I940gmM	0.079	0.02	0.923	178	889	159	154
1.63358e+09	4	0.715	0.169	1.178	785	595	152	149
1.63358e+09	6	0.361	0.173	0.9	453	862	213	117
1.63358e+09	I940gmM	0.077	0.021	0.921	176	891	160	155
1.63358e+09	4	0.714	0.167	1.179	785	595	152	149
1.63358e+09	6	0.373	0.249	0.88	449	864	201	114
1.63358e+09	I940gmM	0.073	0.025	0.92	172	891	160	154
1.63358e+09	4	0.714	0.167	1.179	785	595	151	149
1.63358e+09	6	0.373	0.269	0.884	446	855	185	118
1.63358e+09	I940gmM	0.07	0.031	0.917	168	892	160	152
1.63358e+09	4	0.716	0.172	1.182	785	595	152	147
1.63358e+09	6	0.374	0.334	0.905	449	854	175	119
1.63358e+09	I940gmM	0.072	0.029	0.921	170	890	160	150
1.63358e+09	4	0.715	0.17	1.182	785	595	151	146
1.63358e+09	6	0.377	0.36	0.87	433	845	157	121
1.63358e+09	I940gmM	0.069	0.037	0.918	167	890	159	148
1.63358e+09	4	0.714	0.17	1.182	784	595	152	145
1.63358e+09	6	0.385	0.388	0.88	435	833	150	120
1.63358e+09	I940gmM	0.069	0.041	0.916	167	890	157	147
1.63358e+09	4	0.713	0.163	1.18	786	592	154	143
1.63358e+09	6	0.389	0.373	0.893	441	818	146	115
1.63358e+09	I940gmM	0.074	0.032	0.919	173	890	157	146
1.63358e+09	4	0.712	0.161	1.181	786	593	156	143
1.63358e+09	6	0.393	0.392	0.887	441	824	148	113
1.63358e+09	I940gmM	0.075	0.03	0.92	174	890	157	145
1.63358e+09	4	0.713	0.165	1.18	785	594	158	143
1.63358e+09	6	0.397	0.406	0.884	442	825	148	112
1.63358e+09	I940gmM	0.075	0.032	0.919	174	890	156	145
1.63358e+09	4	0.714	0.167	1.18	785	594	159	142
1.63358e+09	6	0.401	0.412	0.885	444	822	150	107
1.63358e+09	I940gmM	0.075	0.032	0.919	174	890	156	145
1.63358e+09	4	0.714	0.165	1.18	786	594	160	141
1.63358e+09	6	0.403	0.417	0.882	445	822	153	104
1.63358e+09	I940gmM	0.071	0.04	0.917	169	890	155	145
1.63358e+09	4	0.714	0.165	1.179	786	595	160	141
1.63358e+09	I940gmM	0.069	0.043	0.917	167	889	155	144
1.63358e+09	4	0.713	0.163	1.179	786	596	160	141
1.63358e+09	I940gmM	0.071	0.038	0.919	169	889	156	143
1.63358e+09	4	0.714	0.167	1.179	785	595	161	140
1.63358e+09	I940gmM	0.069	0.069	0.915	166	890	156	141
1.63358e+09	4	0.714	0.166	1.182	785	595	161	140
1.63358e+09	I940gmM	0.069	0.069	0.914	166	889	156	138
1.63358e+09	4	0.714	0.166	1.182	785	596	161	140
1.63358e+09	I940gmM	0.069	0.069	0.915	166	888	156	137
1.63358e+09	4	0.715	0.168	1.182	785	596	162	140
1.63358e+09	6	0.504	0.186	0.746	0	0	0	0
1.63358e+09	I940gmM	0.068	0.072	0.914	165	889	155	136
1.63358e+09	4	0.715	0.166	1.182	786	596	164	140
1.63358e+09	I940gmM	0.068	0.048	0.917	165	889	155	135
1.63358e+09	4	0.714	0.164	1.179	786	596	167	140
1.63358e+09	I940gmM	0.065	0.053	0.915	162	889	155	134
1.63358e+09	4	0.721	0.177	1.177	787	596	167	141
1.63358e+09	I940gmM	0.068	0.046	0.918	165	887	156	134
1.63358e+09	4	0.721	0.177	1.176	787	597	167	141
1.63358e+09	6	0.681	0.309	0.542	0	0	0	0
1.63358e+09	I940gmM	0.068	0.073	0.914	165	887	157	134
1.63358e+09	4	0.721	0.177	1.176	787	597	168	142
1.63358e+09	6	0.678	0.263	0.551	0	0	0	0
1.63358e+09	I940gmM	0.065	0.053	0.915	162	889	157	133
1.63358e+09	4	0.721	0.179	1.176	786	597	168	142
1.63358e+09	6	0.69	0.125	0.593	745	1120	154	104
1.63358e+09	I940gmM	0.065	0.053	0.914	162	890	158	132
1.63358e+09	4	0.714	0.165	1.18	786	594	168	142
1.63358e+09	6	0.704	0.14	0.563	749	1133	148	101
1.63358e+09	I940gmM	0.065	0.053	0.914	162	890	158	131
1.63358e+09	4	0.712	0.161	1.179	786	595	168	142
1.63358e+09	6	0.699	0.168	0.551	735	1128	142	95
1.63358e+09	I940gmM	0.064	0.054	0.914	161	890	159	130
1.63358e+09	4	0.712	0.161	1.179	786	595	169	141
1.63358e+09	6	0.699	0.168	0.55	735	1129	140	90
1.63358e+09	4	0.71	0.153	1.179	787	596	168	139
1.63358e+09	6	0.702	0.14	0.552	747	1143	130	89
1.63358e+09	I940gmM	0.091	0.079	0.899	191	902	160	131
1.63358e+09	4	0.71	0.153	1.177	787	597	166	136
1.63358e+09	6	0.704	0.191	0.526	731	1147	120	85
1.63358e+09	I940gmM	0.092	0.096	0.893	192	905	163	132
1.63358e+09	4	0.709	0.156	1.177	785	597	164	133
1.63358e+09	6	0.705	0.201	0.523	728	1144	112	85
1.63358e+09	I940gmM	0.096	0.121	0.885	195	905	171	137
1.63358e+09	4	0.71	0.157	1.176	785	597	162	131
1.63358e+09	6	0.709	0.187	0.532	0	0	0	0
1.63358e+09	I940gmM	0.116	0.098	0.892	218	900	183	138
1.63358e+09	4	0.71	0.157	1.176	785	597	161	130
1.63358e+09	6	0.701	0.19	0.53	729	1142	110	87
1.63358e+09	I940gmM	0.129	0.087	0.897	232	900	195	140
1.63358e+09	4	0.709	0.154	1.176	786	597	160	129
1.63358e+09	6	0.703	0.185	0.537	732	1134	110	87
1.63358e+09	I940gmM	0.151	0.094	0.896	255	905	209	139
1.63358e+09	4	0.709	0.153	1.176	786	598	159	128
1.63358e+09	6	0.701	0.184	0.539	731	1133	112	87
1.63358e+09	I940gmM	0.181	0.137	0.884	283	904	240	138
1.63358e+09	4	0.71	0.157	1.177	785	597	160	129
1.63358e+09	6	0.699	0.182	0.54	730	1133	115	88
1.63358e+09	I940gmM	0.202	0.191	0.868	298	900	262	136
1.63358e+09	4	0.711	0.161	1.176	785	599	160	131
1.63358e+09	6	0.695	0.184	0.539	726	1133	118	87
1.63358e+09	I940gmM	0.235	0.11	0.889	341	895	265	132
1.63358e+09	4	0.711	0.157	1.176	786	599	161	133
1.63358e+09	6	0.696	0.176	0.54	730	1140	118	91
1.63358e+09	I940gmM	0.257	0.166	0.871	355	899	268	131
1.63358e+09	4	0.711	0.155	1.176	787	599	160	136
1.63358e+09	6	0.698	0.177	0.539	731	1140	117	93
1.63358e+09	I940gmM	0.271	0.149	0.871	371	900	261	130
1.63358e+09	4	0.711	0.154	1.177	787	599	159	138
1.63358e+09	6	0.698	0.178	0.541	731	1139	117	94
1.63358e+09	I940gmM	0.295	0.119	0.886	400	892	253	127
1.63358e+09	4	0.712	0.156	1.177	787	599	157	141
1.63358e+09	6	0.698	0.178	0.541	731	1139	117	96
1.63358e+09	I940gmM	0.301	0.062	0.894	0	0	0	0
1.63358e+09	4	0.712	0.158	1.177	787	599	156	143
1.63358e+09	6	0.686	0.171	0.545	0	0	0	0
1.63358e+09	I940gmM	0.316	0.089	0.89	426	895	254	125
1.63358e+09	4	0.712	0.154	1.177	788	599	155	144
1.63358e+09	6	0.683	0.167	0.547	0	0	0	0
1.63358e+09	I940gmM	0.325	0.111	0.883	431	896	247	123
1.63358e+09	4	0.712	0.158	1.177	787	599	155	145
1.63358e+09	6	0.683	0.165	0.547	0	0	0	0
1.63358e+09	I940gmM	0.329	0.058	0.897	446	896	236	121
1.63358e+09	4	0.713	0.158	1.177	788	600	155	145
1.63358e+09	6	0.684	0.165	0.548	0	0	0	0
1.63358e+09	I940gmM	0.337	0.087	0.888	448	898	220	121
1.63358e+09	4	0.717	0.141	1.182	798	598	157	150
1.63358e+09	6	0.705	0.138	0.555	751	1144	117	98
1.63358e+09	I940gmM	0.34	0.091	0.884	450	898	206	121
1.63358e+09	4	0.717	0.139	1.182	799	598	157	157
1.63358e+09	6	0.706	0.143	0.552	750	1143	115	100
1.63358e+09	I940gmM	0.341	0.087	0.885	451	898	193	120
1.63358e+09	4	0.716	0.136	1.18	800	597	156	164
1.63358e+09	6	0.706	0.14	0.555	751	1142	113	101
1.63358e+09	I940gmM	0.34	0.085	0.887	451	899	182	121
1.63358e+09	4	0.722	0.148	1.182	800	597	155	170
1.63358e+09	6	0.707	0.142	0.554	751	1142	112	102
1.63358e+09	I940gmM	0.34	0.091	0.886	450	899	171	121
1.63358e+09	4	0.722	0.148	1.183	800	596	154	174
1.63358e+09	6	0.708	0.142	0.555	752	1141	111	104
1.63358e+09	I940gmM	0.343	0.083	0.888	454	899	163	121
1.63358e+09	4	0.722	0.148	1.182	800	597	153	178
1.63358e+09	6	0.707	0.145	0.553	750	1141	111	105
1.63358e+09	I940gmM	0.352	0.088	0.887	462	899	156	119
1.63358e+09	4	0.722	0.148	1.182	800	597	152	182
1.63358e+09	6	0.695	0.166	0.55	0	0	0	0
1.63358e+09	I940gmM	0.356	0.083	0.892	467	895	151	117
1.63358e+09	4	0.723	0.147	1.182	801	597	152	185
1.63358e+09	6	0.698	0.175	0.541	732	1139	112	105
1.63358e+09	I940gmM	0.359	0.07	0.898	473	894	149	116
1.63358e+09	4	0.724	0.149	1.183	801	596	152	188
1.63358e+09	6	0.683	0.185	0.54	0	0	0	0
1.63358e+09	I940gmM	0.36	0.07	0.898	474	892	146	117
1.63358e+09	4	0.724	0.149	1.183	801	595	151	191
1.63358e+09	6	0.68	0.188	0.537	0	0	0	0
1.63358e+09	I940gmM	0.361	0.07	0.898	475	892	144	117
1.63358e+09	4	0.725	0.151	1.183	801	595	151	194
1.63358e+09	6	0.68	0.19	0.536	0	0	0	0
1.63358e+09	I940gmM	0.361	0.072	0.897	475	892	142	115
1.63358e+09	4	0.726	0.155	1.185	801	592	151	199
1.63358e+09	6	0.677	0.184	0.537	0	0	0	0
1.63358e+09	I940gmM	0.361	0.074	0.895	474	893	141	114
1.63358e+09	4	0.729	0.167	1.184	798	592	146	196
1.63358e+09	6	0.678	0.186	0.536	0	0	0	0
1.63358e+09	I940gmM	0.362	0.061	0.897	478	893	138	112
1.63358e+09	4	0.731	0.171	1.186	799	590	142	194
1.63358e+09	6	0.677	0.186	0.535	0	0	0	0
1.63358e+09	I940gmM	0.362	0.061	0.898	478	892	136	111
1.63358e+09	4	0.732	0.17	1.186	800	590	139	191
1.63358e+09	6	0.677	0.186	0.535	0	0	0	0
1.63358e+09	I940gmM	0.36	0.057	0.899	477	891	135	110
1.63358e+09	4	0.734	0.17	1.189	802	587	136	190
1.63358e+09	6	0.676	0.18	0.535	0	0	0	0
1.63358e+09	I940gmM	0.358	0.054	0.9	476	891	135	109
1.63358e+09	4	0.737	0.179	1.193	801	581	132	189
1.63358e+09	6	0.676	0.182	0.535	0	0	0	0
1.63358e+09	I940gmM	0.358	0.05	0.899	477	894	133	105
1.63358e+09	4	0.739	0.169	1.196	807	580	128	188
1.63358e+09	6	0.675	0.183	0.534	0	0	0	0
1.63358e+09	I940gmM	0.355	0.041	0.899	476	894	131	101
1.63358e+09	4	0.738	0.158	1.197	811	580	123	190
1.63358e+09	6	0.677	0.187	0.533	0	0	0	0
1.63358e+09	I940gmM	0.357	0.048	0.899	476	895	130	98
1.63358e+09	4	0.742	0.163	1.198	812	579	118	193
1.63358e+09	6	0.676	0.192	0.533	0	0	0	0
1.63358e+09	I940gmM	0.355	0.049	0.898	474	897	129	95
1.63358e+09	4	0.741	0.155	1.2	815	576	114	195
1.63358e+09	6	0.676	0.189	0.534	0	0	0	0
1.63358e+09	4	0.742	0.157	1.204	815	572	109	197
1.63358e+09	6	0.676	0.187	0.533	0	0	0	0
1.63358e+09	4	0.742	0.158	1.206	815	571	105	199
1.63358e+09	6	0.676	0.19	0.532	0	0	0	0
1.63358e+09	4	0.743	0.159	1.209	815	569	101	201
1.63358e+09	6	0.674	0.186	0.532	0	0	0	0
1.63358e+09	I940gmM	0.341	0.066	0.896	456	898	121	98
1.63358e+09	4	0.749	0.154	1.211	823	568	101	205
1.63358e+09	6	0.672	0.186	0.532	0	0	0	0
1.63358e+09	I940gmM	0.334	0.055	0.898	451	897	114	104
1.63358e+09	4	0.75	0.158	1.209	822	571	101	210
1.63358e+09	6	0.67	0.184	0.532	0	0	0	0
1.63358e+09	I940gmM	0.331	0.058	0.896	448	898	109	109
1.63358e+09	4	0.755	0.157	1.208	826	573	103	212
1.63358e+09	6	0.669	0.18	0.532	0	0	0	0
1.63358e+09	I940gmM	0.328	0.058	0.901	0	0	0	0
1.63358e+09	4	0.756	0.151	1.209	830	571	106	212
1.63358e+09	6	0.67	0.187	0.531	0	0	0	0
1.63358e+09	I940gmM	0.33	0.062	0.896	446	896	104	113
1.63358e+09	4	0.756	0.153	1.208	829	571	110	211
1.63358e+09	6	0.67	0.18	0.532	0	0	0	0
1.63358e+09	I940gmM	0.334	0.079	0.893	446	895	101	116
1.63358e+09	4	0.755	0.153	1.207	828	573	112	211
1.63358e+09	6	0.67	0.178	0.533	0	0	0	0
1.63358e+09	4	0.753	0.161	1.213	824	568	114	211
1.63358e+09	6	0.67	0.175	0.532	0	0	0	0
1.63358e+09	4	0.752	0.169	1.216	820	563	114	211
1.63358e+09	6	0.669	0.173	0.533	0	0	0	0
1.63358e+09	I940gmM	0.335	0.077	0.893	448	895	99	121
1.63358e+09	4	0.75	0.17	1.216	818	563	115	210
1.63358e+09	6	0.667	0.178	0.532	0	0	0	0
1.63358e+09	I940gmM	0.335	0.079	0.893	447	895	98	125
1.63358e+09	4	0.751	0.166	1.215	820	565	115	208
1.63358e+09	6	0.667	0.177	0.532	0	0	0	0
1.63358e+09	I940gmM	0.335	0.079	0.893	447	894	97	129
1.63358e+09	4	0.752	0.164	1.216	822	565	116	206
1.63358e+09	6	0.668	0.186	0.531	0	0	0	0
1.63358e+09	I940gmM	0.334	0.081	0.893	446	893	97	133
1.63358e+09	4	0.752	0.161	1.215	823	566	117	206
1.63358e+09	6	0.668	0.184	0.532	0	0	0	0
1.63358e+09	I940gmM	0.334	0.081	0.893	446	893	97	135
1.63358e+09	4	0.752	0.164	1.215	822	566	117	204
1.63358e+09	6	0.668	0.181	0.532	0	0	0	0
1.63358e+09	4	0.754	0.177	1.214	818	565	118	202
1.63358e+09	6	0.668	0.184	0.532	0	0	0	0
1.63358e+09	4	0.753	0.175	1.213	818	565	118	201
1.63358e+09	6	0.668	0.186	0.532	0	0	0	0
1.63358e+09	4	0.752	0.175	1.213	817	566	118	200
1.63358e+09	6	0.668	0.182	0.533	0	0	0	0
1.63358e+09	4	0.753	0.177	1.213	817	566	119	200
1.63358e+09	6	0.668	0.186	0.532	0	0	0	0
1.63358e+09	I940gmM	0.335	0.082	0.894	447	889	110	125
1.63358e+09	4	0.752	0.163	1.213	822	568	119	199
1.63358e+09	6	0.668	0.198	0.53	0	0	0	0
1.63358e+09	I940gmM	0.336	0.08	0.894	448	889	115	120
1.63358e+09	4	0.75	0.16	1.211	821	570	121	199
1.63358e+09	6	0.667	0.194	0.53	0	0	0	0
1.63358e+09	I940gmM	0.336	0.08	0.894	448	889	120	117
1.63358e+09	4	0.75	0.162	1.211	820	570	122	198
1.63358e+09	6	0.666	0.19	0.53	0	0	0	0
1.63358e+09	I940gmM	0.335	0.082	0.894	447	889	124	115
1.63358e+09	4	0.749	0.163	1.211	819	570	123	197
1.63358e+09	6	0.667	0.18	0.532	0	0	0	0
1.63358e+09	4	0.75	0.164	1.211	819	570	123	196
1.63358e+09	4	0.75	0.166	1.212	819	569	122	193
1.63358e+09	4	0.747	0.166	1.204	816	573	121	193
1.63358e+09	6	0.583	0.128	0.483	0	0	0	0
1.63358e+09	4	0.746	0.16	1.204	817	572	120	192
1.63358e+09	4	0.746	0.158	1.201	818	575	119	190
1.63358e+09	4	0.744	0.16	1.199	815	578	119	186
1.63358e+09	6	0.376	0.126	0.034	0	0	0	0
1.63358e+09	4	0.742	0.161	1.196	813	581	121	183
1.63358e+09	4	0.741	0.165	1.194	810	582	125	183
1.63358e+09	4	0.738	0.162	1.193	809	583	129	181
1.63358e+09	6	0.201	0.09	0.063	0	0	0	0
1.63358e+09	4	0.73	0.155	1.191	805	584	136	177
1.63358e+09	6	0.126	0.072	0.06	260	1628	131	114
1.63358e+09	4	0.728	0.162	1.19	800	583	141	174
1.63358e+09	6	0.105	0.068	0.07	241	1632	139	120
1.63358e+09	4	0.727	0.165	1.189	798	584	144	170
1.63358e+09	6	0.093	0.083	0.067	229	1628	152	129
1.63358e+09	4	0.726	0.165	1.188	797	584	146	168
1.63358e+09	6	0.091	0.079	0.076	227	1621	164	135
1.63358e+09	4	0.726	0.154	1.187	801	586	148	166
1.63358e+09	6	0.087	0.088	0.075	222	1610	169	140
1.63358e+09	4	0.727	0.151	1.185	803	592	150	162
1.63358e+09	6	0.088	0.086	0.079	223	1609	171	144
1.63358e+09	4	0.728	0.145	1.183	806	596	151	158
1.63358e+09	6	0.091	0.089	0.084	226	1605	172	147
1.63358e+09	4	0.728	0.147	1.181	805	598	154	154
1.63358e+09	6	0.09	0.077	0.095	225	1605	173	150
1.63358e+09	4	0.728	0.151	1.179	803	601	157	149
1.63358e+09	6	0.09	0.077	0.095	225	1605	172	152
1.63358e+09	4	0.728	0.149	1.18	804	600	158	144
1.63358e+09	6	0.091	0.077	0.094	226	1606	171	154
1.63358e+09	4	0.728	0.149	1.181	804	598	158	142
1.63358e+09	6	0.089	0.079	0.093	224	1606	171	157
1.63358e+09	4	0.728	0.147	1.178	805	599	159	140
1.63358e+09	6	0.083	0.089	0.087	219	1607	169	161
1.63358e+09	4	0.727	0.146	1.179	805	597	158	140
1.63358e+09	6	0.082	0.088	0.087	218	1607	167	164
1.63358e+09	4	0.727	0.144	1.179	806	598	156	140
1.63358e+09	6	0.08	0.094	0.085	216	1606	165	169
1.63358e+09	4	0.727	0.144	1.179	806	598	154	140
1.63358e+09	6	0.078	0.102	0.079	214	1608	163	174
1.63358e+09	4	0.728	0.148	1.179	805	598	152	141
1.63358e+09	6	0.09	0.092	0.083	225	1608	160	176
1.63358e+09	4	0.729	0.15	1.179	805	597	146	140
1.63358e+09	6	0.087	0.096	0.078	222	1607	158	174
1.63358e+09	4	0.729	0.152	1.179	804	597	141	140
1.63358e+09	6	0.087	0.097	0.081	222	1604	157	170
1.63358e+09	4	0.728	0.15	1.18	804	595	137	140
1.63358e+09	6	0.088	0.104	0.074	223	1605	158	166
1.63358e+09	4	0.728	0.153	1.18	803	595	133	140
1.63358e+09	6	0.089	0.102	0.075	224	1605	157	162
1.63358e+09	4	0.729	0.154	1.178	803	596	130	140
1.63358e+09	6	0.091	0.102	0.074	226	1607	156	161
1.63358e+09	4	0.729	0.154	1.178	803	596	128	140
1.63358e+09	6	0.09	0.095	0.077	225	1611	158	159
1.63358e+09	4	0.728	0.155	1.18	802	593	126	141
1.63358e+09	6	0.085	0.098	0.071	221	1614	161	155
1.63358e+09	4	0.727	0.153	1.181	802	593	126	143
1.63358e+09	6	0.087	0.096	0.073	223	1614	162	150
1.63358e+09	4	0.727	0.153	1.181	802	593	125	144
1.63358e+09	6	0.078	0.098	0.06	215	1623	161	145
1.63358e+09	4	0.728	0.155	1.18	802	594	125	145
1.63358e+09	6	0.077	0.097	0.066	214	1623	161	142
1.63358e+09	4	0.727	0.151	1.18	803	594	125	146
1.63358e+09	6	0.077	0.099	0.064	214	1623	161	138
1.63358e+09	4	0.727	0.148	1.178	804	598	128	148
1.63358e+09	6	0.076	0.095	0.061	213	1625	160	136
1.63358e+09	4	0.729	0.153	1.181	804	597	131	150
1.63358e+09	6	0.078	0.098	0.06	215	1622	161	136
1.63358e+09	4	0.729	0.156	1.182	803	596	130	149
1.63358e+09	6	0.095	0.087	0.082	230	1612	161	137
1.63358e+09	4	0.728	0.154	1.182	803	595	130	149
1.63358e+09	6	0.086	0.1	0.08	221	1606	159	142
1.63358e+09	4	0.729	0.156	1.182	803	595	129	148
1.63358e+09	6	0.083	0.109	0.077	218	1601	155	148
1.63358e+09	4	0.727	0.155	1.183	802	594	132	152
1.63358e+09	6	0.083	0.114	0.075	218	1600	152	153
1.63358e+09	4	0.727	0.155	1.183	801	594	136	155
1.63358e+09	6	0.083	0.112	0.078	218	1599	148	156
1.63358e+09	4	0.727	0.155	1.183	801	594	138	158
1.63358e+09	6	0.083	0.114	0.075	218	1599	147	159
1.63358e+09	4	0.726	0.156	1.18	800	594	141	160
1.63358e+09	6	0.084	0.11	0.08	219	1598	144	161
1.63358e+09	4	0.726	0.16	1.179	798	594	144	163
1.63358e+09	6	0.084	0.112	0.078	219	1598	142	161
1.63358e+09	4	0.725	0.158	1.179	798	594	146	164
1.63358e+09	6	0.085	0.112	0.077	219	1598	141	163
1.63358e+09	4	0.724	0.156	1.179	798	594	148	165
1.63358e+09	6	0.083	0.114	0.08	218	1598	141	166
1.63358e+09	4	0.723	0.153	1.179	799	594	149	165
1.63358e+09	6	0.085	0.106	0.087	220	1596	139	168
1.63358e+09	4	0.723	0.15	1.179	800	594	149	165
1.63358e+09	6	0.082	0.107	0.088	217	1594	139	170
1.63358e+09	4	0.723	0.15	1.179	800	594	150	165
1.63358e+09	6	0.084	0.107	0.088	218	1594	138	173
1.63358e+09	4	0.723	0.15	1.179	800	594	150	165
1.63358e+09	6	0.083	0.105	0.089	218	1595	138	175
1.63358e+09	4	0.723	0.15	1.179	800	594	150	165
1.63358e+09	6	0.083	0.102	0.09	218	1597	138	176
1.63358e+09	4	0.723	0.153	1.179	799	594	150	165
1.63358e+09	6	0.08	0.111	0.082	215	1596	140	178
1.63358e+09	4	0.723	0.155	1.178	798	595	150	164
1.63358e+09	6	0.08	0.111	0.082	215	1596	142	180
1.63358e+09	4	0.723	0.155	1.179	798	594	149	163
1.63358e+09	6	0.08	0.109	0.084	215	1595	144	182
1.63358e+09	4	0.723	0.157	1.178	797	594	149	163
1.63358e+09	6	0.082	0.105	0.089	217	1594	145	183
1.63358e+09	4	0.723	0.157	1.177	797	595	148	162
1.63358e+09	6	0.086	0.094	0.094	221	1598	143	185
1.63358e+09	4	0.723	0.159	1.177	796	596	148	161
1.63358e+09	6	0.082	0.102	0.089	217	1597	144	187
1.63358e+09	4	0.722	0.157	1.177	796	596	148	160
1.63358e+09	6	0.085	0.101	0.089	220	1597	145	191
1.63358e+09	4	0.724	0.163	1.176	795	597	148	159
1.63358e+09	6	0.085	0.101	0.089	220	1597	145	193
1.63358e+09	4	0.719	0.147	1.178	797	598	150	156
1.63358e+09	6	0.088	0.09	0.095	223	1598	142	191
1.63358e+09	4	0.725	0.158	1.178	798	595	150	152
1.63358e+09	6	0.088	0.09	0.095	223	1598	143	194
1.63358e+09	4	0.726	0.158	1.178	799	595	150	149
1.63358e+09	6	0.086	0.097	0.094	221	1596	143	195
1.63358e+09	4	0.726	0.162	1.178	798	595	151	147
1.63358e+09	6	0.086	0.104	0.092	220	1592	145	195
1.63358e+09	4	0.726	0.16	1.177	798	596	152	146
1.63358e+09	6	0.095	0.105	0.099	228	1582	143	197
1.63358e+09	4	0.726	0.16	1.178	798	595	153	145
1.63358e+09	4	0.727	0.163	1.176	798	598	153	145
1.63358e+09	4	0.723	0.178	1.176	788	598	151	144
1.63358e+09	4	0.723	0.159	1.179	796	596	151	145
1.63358e+09	4	0.723	0.159	1.179	796	596	150	146
1.63358e+09	4	0.718	0.146	1.181	797	595	149	148
1.63358e+09	4	0.723	0.159	1.179	796	596	149	150
1.63358e+09	4	0.723	0.157	1.179	797	596	149	151
1.63358e+09	4	0.718	0.146	1.18	797	596	149	152
1.63358e+09	4	0.718	0.146	1.18	797	596	149	153
1.63358e+09	4	0.718	0.146	1.18	797	596	149	154
1.63358e+09	4	0.718	0.146	1.179	797	597	149	155
1.63358e+09	4	0.718	0.148	1.179	796	597	149	155
1.63358e+09	4	0.722	0.157	1.178	796	597	149	156
1.63358e+09	4	0.722	0.157	1.178	796	597	149	156
1.63358e+09	4	0.718	0.15	1.179	795	597	149	156
1.63358e+09	4	0.723	0.161	1.176	795	598	147	156
1.63358e+09	4	0.718	0.15	1.178	795	598	146	155
1.63358e+09	4	0.718	0.148	1.178	796	598	146	154
1.63358e+09	I5072M	0.464	0.562	0.007	464	1369	174	132
1.63358e+09	4	0.718	0.148	1.178	796	598	146	153
1.63358e+09	I5072M	0.554	0.496	0.082	534	1336	174	131
1.63358e+09	4	0.717	0.143	1.177	797	600	146	151
1.63358e+09	I5072M	0.682	0.443	0.087	631	1349	173	131
1.63358e+09	4	0.717	0.145	1.176	796	601	148	149
1.63358e+09	I5072M	0.694	0.374	0.121	656	1355	172	131
1.63358e+09	I5894F	0.715	0.163	1.174	787	602	150	147
1.63358e+09	I940gmM	0.262	0.183	0.875	357	882	183	128
1.63358e+09	I5072M	0.723	0.437	0.024	0	0	0	0
1.63358e+09	I5894F	0.714	0.159	1.175	788	602	152	145
1.63358e+09	I940gmM	0.248	0.171	0.879	345	883	183	128
1.63358e+09	I5072M	0.726	0.344	0.048	0	0	0	0
1.63358e+09	I5894F	0.715	0.163	1.174	787	601	154	142
1.63358e+09	I940gmM	0.225	0.181	0.875	322	890	183	128
1.63358e+09	I5072M	0.731	0.339	0.037	0	0	0	0
1.63358e+09	I5894F	0.713	0.158	1.175	787	600	156	136
1.63358e+09	I940gmM	0.208	0.159	0.88	308	891	183	128
1.63358e+09	I5072M	0.731	0.339	0.033	0	0	0	0
1.63358e+09	I5894F	0.713	0.16	1.174	787	600	157	133
1.63358e+09	I940gmM	0.181	0.155	0.878	281	898	185	128
1.63358e+09	I5072M	0.734	0.349	0.028	0	0	0	0
1.63358e+09	I5894F	0.713	0.16	1.174	787	600	157	130
1.63358e+09	I940gmM	0.174	0.121	0.889	277	899	191	129
1.63358e+09	I5072M	0.737	0.34	0.034	0	0	0	0
1.63358e+09	I5894F	0.713	0.16	1.174	787	600	157	128
1.63358e+09	I940gmM	0.152	0.12	0.889	254	899	198	129
1.63358e+09	I5072M	0.74	0.331	0.035	0	0	0	0
1.63358e+09	I5894F	0.715	0.164	1.173	787	600	157	126
1.63358e+09	I940gmM	0.148	0.102	0.897	251	896	203	129
1.63358e+09	I5072M	0.729	0.244	0.105	715	1425	171	130
1.63358e+09	I5894F	0.722	0.158	1.174	795	601	154	129
1.63358e+09	I940gmM	0.145	0.111	0.895	247	895	206	129
1.63358e+09	I5072M	0.738	0.34	0.03	0	0	0	0
1.63358e+09	I5894F	0.722	0.156	1.174	796	601	151	131
1.63358e+09	I5072M	0.73	0.235	0.106	718	1429	169	130
1.63358e+09	I5894F	0.723	0.158	1.173	796	601	149	133
1.63358e+09	I5072M	0.737	0.251	0.094	718	1428	166	129
1.63358e+09	I5894F	0.723	0.154	1.174	798	602	146	136
1.63358e+09	I5072M	0.74	0.366	0.015	0	0	0	0
1.63358e+09	I5894F	0.718	0.141	1.174	799	602	147	138
1.63358e+09	I940gmM	0.126	0.147	0.882	225	897	214	130
1.63358e+09	I5072M	0.741	0.365	0.014	719	1428	161	129
1.63358e+09	I5894F	0.724	0.155	1.174	798	601	151	138
1.63358e+09	I940gmM	0.126	0.145	0.881	226	899	220	130
1.63358e+09	I5072M	0.739	0.363	0.015	720	1427	156	129
1.63358e+09	I5894F	0.727	0.156	1.174	800	601	154	137
1.63358e+09	I940gmM	0.125	0.151	0.881	224	898	222	130
1.63358e+09	I5072M	0.739	0.363	0.014	719	1427	150	130
1.63358e+09	I5894F	0.728	0.187	1.173	789	599	157	137
1.63358e+09	I940gmM	0.121	0.149	0.881	220	896	223	130
1.63358e+09	I5072M	0.738	0.361	0.014	720	1427	144	132
1.63358e+09	I5894F	0.73	0.165	1.175	800	596	161	137
1.63358e+09	I940gmM	0.12	0.149	0.88	219	898	223	128
1.63358e+09	I5072M	0.733	0.328	0.03	0	0	0	0
1.63358e+09	I5894F	0.732	0.168	1.176	800	595	166	137
1.63358e+09	I940gmM	0.119	0.151	0.882	218	895	221	125
1.63358e+09	I5072M	0.733	0.336	0.027	0	0	0	0
1.63358e+09	I5894F	0.733	0.165	1.177	802	596	168	135
1.63358e+09	I940gmM	0.116	0.156	0.881	215	894	219	123
1.63358e+09	I5072M	0.73	0.349	0.024	0	0	0	0
1.63358e+09	I5894F	0.737	0.17	1.178	804	595	167	134
1.63358e+09	I940gmM	0.115	0.162	0.879	213	895	217	123
1.63358e+09	I5072M	0.734	0.395	0.006	0	0	0	0
1.63358e+09	I5894F	0.75	0.184	1.179	809	596	167	134
1.63358e+09	I940gmM	0.12	0.153	0.88	219	895	213	123
1.63358e+09	I5894F	0.752	0.169	1.169	816	611	168	133
1.63358e+09	I940gmM	0.116	0.16	0.881	214	895	210	124
1.63358e+09	I5894F	0.753	0.178	1.168	813	611	169	134
1.63358e+09	I940gmM	0.116	0.147	0.887	215	894	207	126
1.63358e+09	I5894F	0.752	0.194	1.172	806	602	174	128
1.63358e+09	I940gmM	0.113	0.159	0.884	211	892	205	129
1.63358e+09	I5894F	0.752	0.208	1.171	801	599	178	122
1.63358e+09	I940gmM	0.111	0.145	0.888	210	892	202	131
1.63358e+09	I5072M	0.422	0.373	0.049	464	1433	138	131
1.63358e+09	I5894F	0.755	0.271	1.167	779	596	168	114
1.63358e+09	I940gmM	0.107	0.144	0.889	206	892	202	134
1.63358e+09	I5072M	0.428	0.354	0.063	472	1433	132	131
1.63358e+09	I5894F	0.746	0.209	1.172	0	0	0	0
1.63358e+09	I940gmM	0.106	0.143	0.889	205	892	202	136
1.63358e+09	I5072M	0.428	0.343	0.074	474	1431	128	132
1.63358e+09	I5894F	0.757	0.283	1.17	777	592	154	108
1.63358e+09	I940gmM	0.103	0.153	0.888	201	890	204	137
1.63358e+09	I5072M	0.43	0.349	0.073	474	1427	124	133
1.63358e+09	I5894F	0.746	0.267	1.169	773	595	142	103
1.63358e+09	I940gmM	0.104	0.151	0.89	202	887	205	137
1.63358e+09	I5072M	0.43	0.355	0.068	473	1429	119	135
1.63358e+09	I940gmM	0.102	0.155	0.889	200	886	207	137
1.63358e+09	I5072M	0.43	0.355	0.068	473	1429	115	136
1.63358e+09	I940gmM	0.1	0.152	0.893	198	883	209	138
1.63358e+09	I5072M	0.43	0.355	0.068	473	1429	112	137
1.63358e+09	I5894F	0.74	0.288	1.168	761	593	133	102
1.63358e+09	I940gmM	0.1	0.15	0.894	198	883	209	138
1.63358e+09	I5072M	0.43	0.355	0.068	473	1428	110	137
1.63358e+09	I5894F	0.737	0.289	1.165	758	597	125	99
1.63358e+09	I940gmM	0.1	0.152	0.893	198	884	209	139
1.63358e+09	I5072M	0.43	0.355	0.068	473	1429	108	137
1.63358e+09	I5894F	0.738	0.291	1.166	758	598	120	96
1.63358e+09	I940gmM	0.1	0.154	0.894	197	883	208	141
1.63358e+09	I5072M	0.43	0.355	0.068	473	1428	108	137
1.63358e+09	I940gmM	0.099	0.153	0.896	196	882	208	144
1.63358e+09	I5072M	0.429	0.352	0.07	473	1428	107	137
1.63358e+09	I940gmM	0.097	0.15	0.897	194	884	205	148
1.63358e+09	I5072M	0.429	0.352	0.07	473	1428	107	136
1.63358e+09	I940gmM	0.084	0.185	0.888	180	885	194	149
1.63358e+09	I5072M	0.428	0.359	0.068	471	1425	111	136
1.63358e+09	I5894F	0.735	0.395	1.157	720	595	112	90
1.63358e+09	I940gmM	0.078	0.178	0.889	174	884	183	151
1.63358e+09	I5072M	0.427	0.356	0.071	471	1424	114	136
1.63358e+09	I940gmM	0.076	0.18	0.888	172	883	172	151
1.63358e+09	I5072M	0.43	0.35	0.074	474	1425	114	135
1.63358e+09	I940gmM	0.076	0.175	0.89	172	882	164	151
1.63358e+09	I5072M	0.43	0.35	0.074	474	1425	113	134
1.63358e+09	I940gmM	0.074	0.176	0.891	170	883	157	151
1.63358e+09	I5072M	0.431	0.352	0.072	474	1426	113	134
1.63358e+09	I940gmM	0.073	0.173	0.892	169	883	151	151
1.63358e+09	I5072M	0.432	0.346	0.075	476	1427	115	136
1.63358e+09	I940gmM	0.073	0.176	0.891	169	883	146	150
1.63358e+09	I5072M	0.429	0.344	0.079	474	1425	118	136
1.63358e+09	I940gmM	0.074	0.171	0.892	170	883	142	149
1.63358e+09	I5072M	0.427	0.341	0.082	473	1424	120	136
1.63358e+09	I940gmM	0.069	0.15	0.899	165	885	139	150
1.63358e+09	I5072M	0.425	0.336	0.085	473	1425	124	135
1.63358e+09	I940gmM	0.066	0.151	0.899	162	886	135	151
1.63358e+09	I5072M	0.426	0.336	0.083	473	1426	127	133
1.63358e+09	I940gmM	0.066	0.153	0.899	162	884	132	150
1.63358e+09	I5072M	0.427	0.329	0.084	475	1429	129	131
1.63358e+09	I940gmM	0.071	0.142	0.899	167	886	129	147
1.63358e+09	I5072M	0.429	0.332	0.081	476	1430	131	130
1.63358e+09	I940gmM	0.073	0.135	0.9	170	887	128	145
1.63358e+09	I5072M	0.428	0.334	0.078	475	1432	132	128
1.63358e+09	I940gmM	0.073	0.13	0.901	170	887	126	145
1.63358e+09	I5072M	0.428	0.346	0.067	473	1432	132	127
1.63358e+09	I940gmM	0.074	0.126	0.902	171	887	125	144
1.63358e+09	I940gmM	0.074	0.131	0.9	171	888	125	143
1.63358e+09	I940gmM	0.075	0.129	0.901	172	888	125	143
1.63358e+09	I940gmM	0.075	0.127	0.902	172	887	125	143
1.63358e+09	I940gmM	0.076	0.125	0.901	173	888	126	143
1.63358e+09	I5894F	0.74	0.431	1.158	713	592	103	86
1.63358e+09	I940gmM	0.076	0.125	0.901	173	888	126	144
1.63358e+09	I5894F	0.744	0.415	1.164	721	588	96	81
1.63358e+09	I940gmM	0.076	0.123	0.902	173	887	126	145
1.63358e+09	I5894F	0.744	0.409	1.164	723	589	90	78
1.63358e+09	I940gmM	0.073	0.13	0.901	170	885	127	144
1.63358e+09	I5894F	0.744	0.397	1.164	727	590	86	75
1.63358e+09	I940gmM	0.071	0.136	0.902	167	884	129	143
1.63358e+09	I5894F	0.744	0.403	1.163	725	590	82	74
1.63358e+09	I940gmM	0.076	0.176	0.893	172	886	130	143
1.63358e+09	I5894F	0.745	0.403	1.163	726	590	79	73
1.63358e+09	I940gmM	0.078	0.184	0.893	174	884	131	141
1.63358e+09	I5072M	0.435	0.388	0.033	471	1432	132	125
1.63358e+09	I5894F	0.745	0.403	1.165	726	588	77	74
1.63358e+09	I940gmM	0.077	0.188	0.892	172	883	130	140
1.63358e+09	I5072M	0.425	0.371	0.055	467	1428	132	124
1.63358e+09	I5894F	0.745	0.395	1.168	729	585	76	76
1.63358e+09	I940gmM	0.079	0.183	0.894	175	883	126	146
1.63358e+09	I5072M	0.424	0.365	0.061	467	1427	133	124
1.63358e+09	I5894F	0.743	0.39	1.17	729	584	75	80
1.63358e+09	I940gmM	0.079	0.187	0.893	174	883	123	149
1.63358e+09	I5072M	0.424	0.371	0.057	466	1427	133	124
1.63358e+09	I5894F	0.744	0.396	1.17	728	583	74	84
1.63358e+09	I940gmM	0.081	0.192	0.892	176	883	120	150
1.63358e+09	I5072M	0.423	0.368	0.06	466	1426	133	124
1.63358e+09	I5894F	0.744	0.401	1.168	726	585	74	86
1.63358e+09	I940gmM	0.079	0.202	0.889	174	880	118	151
1.63358e+09	I5072M	0.422	0.368	0.06	465	1426	133	124
1.63358e+09	I5894F	0.746	0.412	1.168	724	585	74	88
1.63358e+09	I940gmM	0.081	0.206	0.886	176	877	117	154
1.63358e+09	I5072M	0.422	0.368	0.059	465	1426	132	125
1.63358e+09	I5894F	0.746	0.418	1.167	722	586	74	88
1.63358e+09	I5072M	0.422	0.368	0.059	465	1426	132	125
1.63358e+09	I5894F	0.745	0.418	1.166	721	587	75	89
1.63358e+09	I940gmM	0.085	0.21	0.879	180	879	114	155
1.63358e+09	I5072M	0.423	0.374	0.058	465	1424	132	128
1.63358e+09	I5894F	0.746	0.417	1.166	722	587	76	88
1.63358e+09	I940gmM	0.086	0.194	0.883	182	884	111	150
1.63358e+09	I5072M	0.423	0.368	0.061	466	1426	132	131
1.63358e+09	I5894F	0.745	0.416	1.168	722	584	77	90
1.63358e+09	I940gmM	0.085	0.205	0.881	181	884	109	145
1.63358e+09	I5072M	0.424	0.359	0.066	468	1428	133	133
1.63358e+09	I5894F	0.745	0.407	1.17	725	583	77	93
1.63358e+09	I940gmM	0.087	0.211	0.886	182	874	108	143
1.63358e+09	I5072M	0.426	0.344	0.075	472	1430	129	135
1.63358e+09	I5894F	0.744	0.401	1.169	726	583	77	95
1.63358e+09	I940gmM	0.085	0.229	0.887	179	869	108	142
1.63358e+09	I5072M	0.426	0.343	0.073	472	1431	127	138
1.63358e+09	I5894F	0.745	0.398	1.17	728	583	78	96
1.63358e+09	I940gmM	0.079	0.249	0.882	173	870	109	139
1.63358e+09	I5072M	0.427	0.343	0.075	473	1430	125	140
1.63358e+09	I5894F	0.746	0.392	1.169	731	584	78	95
1.63358e+09	I5072M	0.428	0.34	0.077	474	1430	122	141
1.63358e+09	I5894F	0.746	0.389	1.17	732	584	80	95
1.63358e+09	I940gmM	0.069	0.255	0.87	164	878	108	133
1.63358e+09	I5072M	0.428	0.34	0.076	474	1431	120	142
1.63358e+09	I5894F	0.745	0.384	1.171	733	583	82	96
1.63358e+09	I940gmM	0.066	0.246	0.872	161	880	106	129
1.63358e+09	I5072M	0.431	0.331	0.083	478	1430	117	143
1.63358e+09	I5894F	0.743	0.399	1.176	726	579	83	97
1.63358e+09	I5072M	0.429	0.334	0.081	476	1431	115	143
1.63358e+09	I5894F	0.743	0.384	1.174	731	583	84	96
1.63358e+09	I940gmM	0.063	0.221	0.875	158	884	101	130
1.63358e+09	I5072M	0.428	0.34	0.076	474	1431	113	142
1.63358e+09	I5894F	0.745	0.404	1.171	726	580	84	96
1.63358e+09	I940gmM	0.064	0.207	0.879	159	883	98	133
1.63358e+09	I5072M	0.428	0.34	0.076	474	1431	112	142
1.63358e+09	I5894F	0.743	0.393	1.168	728	585	85	97
1.63358e+09	I940gmM	0.065	0.212	0.879	160	880	98	132
1.63358e+09	I5072M	0.428	0.34	0.079	474	1429	112	141
1.63358e+09	I5894F	0.743	0.399	1.168	726	585	87	100
1.63358e+09	I5072M	0.428	0.346	0.074	473	1429	112	141
1.63358e+09	I5894F	0.742	0.402	1.168	724	585	90	101
1.63358e+09	I5072M	0.428	0.346	0.074	473	1429	112	140
1.63358e+09	I5894F	0.743	0.405	1.167	724	585	92	103
1.63358e+09	I5072M	0.427	0.347	0.076	472	1427	113	140
1.63358e+09	I5894F	0.742	0.408	1.167	722	586	95	104
1.63358e+09	I5072M	0.425	0.353	0.072	470	1426	113	139
1.63358e+09	I5894F	0.739	0.406	1.166	721	587	98	104
1.63358e+09	I5072M	0.425	0.359	0.069	469	1425	114	139
1.63358e+09	I5894F	0.745	0.418	1.165	721	588	100	104
1.63358e+09	I5072M	0.424	0.359	0.069	468	1425	115	139
1.63358e+09	I5894F	0.743	0.418	1.164	720	589	103	103
1.63358e+09	I5072M	0.424	0.365	0.066	467	1424	115	138
1.63358e+09	I5894F	0.743	0.421	1.163	719	590	105	102
1.63358e+09	I5072M	0.425	0.365	0.069	468	1422	116	138
1.63358e+09	I5894F	0.742	0.418	1.162	719	591	107	101
1.63358e+09	I5072M	0.425	0.365	0.068	468	1422	117	138
1.63358e+09	I5894F	0.742	0.419	1.162	719	590	109	101
1.63358e+09	I5072M	0.425	0.365	0.068	468	1422	117	137
1.63358e+09	I5894F	0.742	0.419	1.162	719	590	111	101
1.63358e+09	I5072M	0.426	0.362	0.071	469	1422	118	137
1.63358e+09	I5894F	0.742	0.422	1.163	718	590	112	100
1.63358e+09	I5072M	0.425	0.371	0.06	467	1425	118	138
1.63358e+09	I5894F	0.741	0.416	1.163	719	590	113	100
1.63358e+09	I5072M	0.426	0.364	0.065	469	1426	117	140
1.63358e+09	I5894F	0.739	0.414	1.163	718	590	114	100
1.63358e+09	I5072M	0.427	0.365	0.065	469	1425	117	141
1.63358e+09	I5894F	0.734	0.42	1.162	712	589	121	105
1.63358e+09	I5072M	0.426	0.368	0.063	468	1425	116	142
1.63358e+09	I5894F	0.733	0.429	1.162	709	588	129	109
1.63358e+09	I5072M	0.426	0.368	0.063	468	1424	116	142
1.63358e+09	I5894F	0.739	0.429	1.162	713	588	136	111
1.63358e+09	I5072M	0.429	0.373	0.06	469	1424	116	143
1.63358e+09	I5894F	0.741	0.429	1.162	715	588	142	113
1.63358e+09	I5072M	0.433	0.354	0.085	476	1420	119	148
1.63358e+09	I5894F	0.743	0.428	1.161	717	588	146	115
1.63358e+09	I940gmM	0.069	0.227	0.894	163	876	102	137
1.63358e+09	I5072M	0.43	0.375	0.124	471	1402	114	154
1.63358e+09	I5894F	0.743	0.422	1.162	719	588	150	116
1.63358e+09	I940gmM	0.071	0.24	0.887	165	873	111	137
1.63358e+09	I5894F	0.745	0.421	1.162	720	587	152	118
1.63358e+09	I5894F	0.745	0.418	1.163	721	588	154	119
1.63358e+09	I5894F	0.742	0.411	1.164	721	588	156	121
1.63358e+09	I5072M	0.434	0.47	0.088	458	1370	116	151
1.63358e+09	I5894F	0.743	0.422	1.163	719	587	156	121
1.63358e+09	I5072M	0.44	0.461	0.11	464	1357	113	155
1.63358e+09	I5894F	0.741	0.417	1.164	719	587	157	122
1.63358e+09	I5072M	0.443	0.467	0.11	465	1353	109	158
1.63358e+09	I5894F	0.74	0.414	1.164	719	586	156	121
1.63358e+09	I5072M	0.445	0.468	0.112	466	1347	105	160
1.63358e+09	I5894F	0.746	0.417	1.16	722	592	150	115
1.63358e+09	I5072M	0.446	0.468	0.109	466	1349	101	160
1.63358e+09	I5894F	0.743	0.41	1.159	722	592	143	111
1.63358e+09	I940gmM	0.061	0.232	0.896	155	875	109	138
1.63358e+09	I5072M	0.445	0.465	0.108	466	1350	98	161
1.63358e+09	I5894F	0.743	0.412	1.159	721	593	137	106
1.63358e+09	I940gmM	0.057	0.233	0.893	151	877	105	138
1.63358e+09	I5072M	0.445	0.465	0.107	466	1351	97	161
1.63358e+09	I5894F	0.745	0.439	1.163	715	586	138	107
1.63358e+09	I940gmM	0.057	0.236	0.895	151	874	103	139
1.63358e+09	I5072M	0.443	0.465	0.104	465	1353	96	161
1.63358e+09	I5894F	0.745	0.426	1.162	719	590	132	103
1.63358e+09	I940gmM	0.056	0.246	0.892	150	874	103	142
1.63358e+09	I5072M	0.443	0.465	0.105	465	1353	97	162
1.63358e+09	I5894F	0.744	0.423	1.162	719	591	126	100
1.63358e+09	I940gmM	0.055	0.263	0.886	149	875	102	143
1.63358e+09	I5072M	0.443	0.462	0.104	465	1355	96	161
1.63358e+09	I5894F	0.743	0.421	1.163	719	590	122	96
1.63358e+09	I940gmM	0.054	0.263	0.887	148	874	100	144
1.63358e+09	I5072M	0.443	0.458	0.104	466	1357	95	159
1.63358e+09	I5894F	0.743	0.421	1.162	719	592	118	93
1.63358e+09	I940gmM	0.061	0.25	0.89	155	875	99	144
1.63358e+09	I5072M	0.441	0.455	0.105	465	1358	94	157
1.63358e+09	I5894F	0.742	0.44	1.163	712	588	115	89
1.63358e+09	I5072M	0.436	0.471	0.087	459	1366	97	156
1.63358e+09	I5894F	0.742	0.443	1.163	711	588	112	85
1.63358e+09	I5894F	0.741	0.44	1.163	711	589	110	82
1.63358e+09	I940gmM	0.028	0.286	0.925	0	0	0	0
1.63358e+09	I5894F	0.741	0.44	1.163	711	589	108	79
1.63358e+09	I5894F	0.739	0.441	1.161	710	590	106	77
1.63358e+09	I5894F	0.739	0.441	1.161	710	590	105	75
1.63358e+09	I940gmM	0.039	0.327	0.887	133	852	104	131
1.63358e+09	I5894F	0.741	0.443	1.161	710	590	106	76
1.63358e+09	I940gmM	0.023	0.305	0.923	0	0	0	0
1.63358e+09	I5894F	0.741	0.443	1.161	710	590	107	76
1.63358e+09	I940gmM	0.021	0.309	0.923	0	0	0	0
1.63358e+09	I5072M	0.441	0.452	0.104	466	1368	112	141
1.63358e+09	I5894F	0.741	0.452	1.159	708	592	114	83
1.63358e+09	I940gmM	0.045	0.297	0.893	138	855	109	120
1.63358e+09	I5072M	0.438	0.446	0.108	465	1368	113	146
1.63358e+09	I5894F	0.723	0.428	1.161	701	595	122	90
1.63358e+09	I940gmM	0.046	0.315	0.878	140	857	114	113
1.63358e+09	I5072M	0.437	0.471	0.102	460	1358	111	149
1.63358e+09	I5894F	0.682	0.385	1.166	682	597	138	101
1.63358e+09	I940gmM	0.057	0.287	0.89	150	858	118	111
1.63358e+09	I5072M	0.439	0.438	0.113	467	1370	111	152
1.63358e+09	I5894F	0.62	0.424	1.121	0	0	0	0
1.63358e+09	I940gmM	0.057	0.29	0.891	150	857	119	107
1.63358e+09	I5072M	0.44	0.446	0.108	466	1368	112	154
1.63358e+09	I940gmM	0.057	0.26	0.903	150	856	119	105
1.63358e+09	I5072M	0.436	0.445	0.11	464	1369	114	158
1.63358e+09	I940gmM	0.061	0.247	0.907	154	855	119	102
1.63358e+09	I5072M	0.436	0.432	0.114	466	1374	117	161
1.63358e+09	I940gmM	0.057	0.263	0.902	150	856	119	101
1.63358e+09	I940gmM	0.065	0.243	0.9	158	865	123	101
1.63358e+09	I5894F	0.404	0.533	0.894	427	786	142	104
1.63358e+09	I940gmM	0.057	0.258	0.903	150	856	122	104
1.63358e+09	I5894F	0.405	0.523	0.889	429	788	143	109
1.63358e+09	I940gmM	0.062	0.246	0.904	155	864	121	100
1.63358e+09	I5894F	0.403	0.539	0.889	425	782	141	113
1.63358e+09	I940gmM	0.064	0.247	0.903	157	863	118	107
1.63358e+09	I5894F	0.402	0.531	0.885	425	783	139	116
1.63358e+09	I940gmM	0.063	0.256	0.9	156	867	118	102
1.63358e+09	I5894F	0.4	0.531	0.885	424	783	136	118
1.63358e+09	I940gmM	0.042	0.266	0.929	0	0	0	0
1.63358e+09	I5072M	0.432	0.437	0.117	462	1368	119	163
1.63358e+09	I5894F	0.399	0.531	0.885	423	783	134	120
1.63358e+09	I940gmM	0.042	0.269	0.927	0	0	0	0
1.63358e+09	I5894F	0.398	0.534	0.884	422	783	133	121
1.63358e+09	I940gmM	0.043	0.268	0.927	0	0	0	0
1.63358e+09	I5894F	0.398	0.534	0.883	422	784	132	122
1.63358e+09	I940gmM	0.042	0.263	0.924	0	0	0	0
1.63358e+09	I5072M	0.433	0.438	0.122	463	1367	120	164
1.63358e+09	I5894F	0.396	0.531	0.885	421	785	132	122
1.63358e+09	I940gmM	0.059	0.262	0.9	152	855	114	110
1.63358e+09	I5072M	0.435	0.444	0.119	463	1367	120	165
1.63358e+09	I5894F	0.395	0.531	0.885	420	785	131	122
1.63358e+09	I940gmM	0.06	0.268	0.898	153	855	111	117
1.63358e+09	I5072M	0.438	0.444	0.115	465	1368	121	165
1.63358e+09	I5894F	0.394	0.531	0.886	419	784	131	121
1.63358e+09	I940gmM	0.061	0.274	0.896	154	854	108	124
1.63358e+09	I5072M	0.437	0.444	0.116	465	1368	121	165
1.63358e+09	I5894F	0.394	0.528	0.886	420	784	132	121
1.63358e+09	I940gmM	0.058	0.277	0.896	151	852	106	131
1.63358e+09	I5072M	0.437	0.444	0.12	465	1367	121	166
1.63358e+09	I5894F	0.394	0.531	0.885	419	784	132	120
1.63358e+09	I940gmM	0.054	0.283	0.895	147	853	105	134
1.63358e+09	I5072M	0.431	0.487	0.101	454	1357	118	167
1.63358e+09	I5894F	0.394	0.528	0.886	420	784	132	120
1.63358e+09	I940gmM	0.061	0.274	0.897	154	853	106	137
1.63358e+09	I5072M	0.438	0.485	0.111	459	1354	113	171
1.63358e+09	I5894F	0.394	0.528	0.884	420	785	132	120
1.63358e+09	I940gmM	0.06	0.273	0.9	153	851	104	138
1.63358e+09	I5072M	0.448	0.519	0.119	461	1334	107	175
1.63358e+09	I5894F	0.396	0.533	0.881	420	785	132	119
1.63358e+09	I940gmM	0.04	0.259	0.921	0	0	0	0
1.63358e+09	I5072M	0.459	0.524	0.112	467	1328	103	175
1.63358e+09	I5894F	0.395	0.537	0.879	419	786	132	118
1.63358e+09	I940gmM	0.039	0.263	0.925	0	0	0	0
1.63358e+09	I5072M	0.465	0.517	0.115	472	1328	101	174
1.63358e+09	I5894F	0.394	0.531	0.881	419	787	132	117
1.63358e+09	I940gmM	0.04	0.267	0.924	0	0	0	0
1.63358e+09	I5072M	0.469	0.519	0.114	475	1329	99	173
1.63358e+09	I5894F	0.396	0.534	0.879	420	787	132	116
1.63358e+09	I940gmM	0.055	0.264	0.903	148	854	106	134
1.63358e+09	I5072M	0.469	0.519	0.109	475	1333	97	173
1.63358e+09	I5894F	0.395	0.537	0.878	419	788	132	115
1.63358e+09	I940gmM	0.038	0.27	0.924	0	0	0	0
1.63358e+09	I5072M	0.468	0.506	0.115	476	1332	94	173
1.63358e+09	I5894F	0.393	0.534	0.88	418	789	132	114
1.63358e+09	I940gmM	0.038	0.272	0.925	0	0	0	0
1.63358e+09	I5072M	0.46	0.497	0.113	472	1336	91	173
1.63358e+09	I5894F	0.394	0.54	0.877	418	788	132	113
1.63358e+09	I940gmM	0.038	0.275	0.925	0	0	0	0
1.63358e+09	I5072M	0.457	0.497	0.11	470	1338	90	173
1.63358e+09	I5894F	0.394	0.54	0.875	418	789	132	113
1.63358e+09	I940gmM	0.038	0.275	0.924	0	0	0	0
1.63358e+09	I5072M	0.458	0.497	0.109	470	1338	89	172
1.63358e+09	I5894F	0.394	0.54	0.875	418	789	132	112
1.63358e+09	I940gmM	0.039	0.273	0.924	0	0	0	0
1.63358e+09	I5072M	0.458	0.494	0.111	471	1338	88	171
1.63358e+09	I5894F	0.394	0.54	0.875	418	789	132	112
1.63358e+09	I940gmM	0.039	0.273	0.923	0	0	0	0
1.63358e+09	I5072M	0.458	0.494	0.112	471	1337	87	170
1.63358e+09	I5894F	0.395	0.537	0.875	419	790	134	112
1.63358e+09	I940gmM	0.04	0.27	0.924	0	0	0	0
1.63358e+09	I5072M	0.458	0.494	0.112	471	1338	87	169
1.63358e+09	I5894F	0.395	0.537	0.875	419	790	136	111
1.63358e+09	I940gmM	0.041	0.269	0.923	0	0	0	0
1.63358e+09	I5072M	0.458	0.497	0.11	470	1337	87	168
1.63358e+09	I5894F	0.394	0.537	0.873	418	791	138	110
1.63358e+09	I940gmM	0.041	0.269	0.923	0	0	0	0
1.63358e+09	I5072M	0.458	0.497	0.109	470	1338	88	168
1.63358e+09	I5894F	0.394	0.537	0.874	418	790	140	109
1.63358e+09	I940gmM	0.042	0.268	0.923	0	0	0	0
1.63358e+09	I5072M	0.458	0.493	0.11	471	1339	89	168
1.63358e+09	I5894F	0.394	0.537	0.874	418	790	142	109
1.63358e+09	I940gmM	0.039	0.273	0.924	0	0	0	0
1.63358e+09	I5072M	0.458	0.493	0.11	471	1339	89	168
1.63358e+09	I5894F	0.394	0.534	0.875	419	790	143	108
1.63358e+09	I940gmM	0.04	0.271	0.924	0	0	0	0
1.63358e+09	I5072M	0.458	0.494	0.109	471	1339	90	169
1.63358e+09	I5894F	0.394	0.534	0.875	419	791	143	107
1.63358e+09	I940gmM	0.041	0.272	0.923	0	0	0	0
1.63358e+09	I5072M	0.457	0.497	0.107	470	1340	90	169
1.63358e+09	I5894F	0.394	0.527	0.877	420	790	143	106
1.63358e+09	I940gmM	0.061	0.261	0.898	154	869	106	124
1.63358e+09	I5072M	0.457	0.493	0.11	470	1340	91	169
1.63358e+09	I5894F	0.394	0.531	0.878	419	789	142	104
1.63358e+09	I940gmM	0.061	0.251	0.905	154	865	110	120
1.63358e+09	I5072M	0.457	0.493	0.11	470	1340	91	169
1.63358e+09	I5894F	0.393	0.534	0.877	418	790	141	103
1.63358e+09	I940gmM	0.062	0.236	0.915	155	853	108	126
1.63358e+09	I5072M	0.458	0.493	0.11	471	1340	92	169
1.63358e+09	I940gmM	0.045	0.257	0.925	0	0	0	0
1.63358e+09	I5072M	0.457	0.497	0.107	470	1340	92	170
1.63358e+09	I940gmM	0.058	0.254	0.899	151	864	108	130
1.63358e+09	I5072M	0.457	0.497	0.107	470	1340	93	169
1.63358e+09	I940gmM	0.06	0.252	0.905	153	852	107	135
1.63358e+09	I5072M	0.457	0.497	0.107	470	1340	93	168
1.63358e+09	I940gmM	0.062	0.258	0.903	155	852	104	139
1.63358e+09	I5072M	0.457	0.494	0.106	470	1341	93	168
1.63358e+09	I940gmM	0.064	0.27	0.9	157	851	101	140
1.63358e+09	I5072M	0.457	0.494	0.107	470	1340	93	168
1.63358e+09	I940gmM	0.063	0.277	0.899	156	850	98	141
1.63358e+09	I5072M	0.457	0.494	0.106	470	1341	93	167
1.63358e+09	I940gmM	0.061	0.282	0.896	154	851	98	135
1.63358e+09	I5072M	0.458	0.497	0.103	470	1341	94	167
1.63358e+09	I940gmM	0.061	0.284	0.896	154	851	99	130
1.63358e+09	I5072M	0.458	0.497	0.103	470	1341	94	167
1.63358e+09	I940gmM	0.062	0.277	0.898	155	852	99	126
1.63358e+09	I5072M	0.458	0.497	0.102	470	1340	94	167
1.63358e+09	I940gmM	0.06	0.278	0.899	153	853	100	121
1.63358e+09	I5072M	0.458	0.49	0.108	471	1340	93	166
1.63358e+09	I940gmM	0.06	0.27	0.9	153	855	101	117
1.63358e+09	I5072M	0.458	0.493	0.106	471	1342	93	166
1.63358e+09	I940gmM	0.059	0.261	0.903	152	854	101	113
1.63358e+09	I5072M	0.459	0.483	0.108	473	1344	92	168
1.63358e+09	I940gmM	0.061	0.24	0.91	154	852	100	109
1.63358e+09	I5072M	0.458	0.489	0.103	472	1347	92	166
1.63358e+09	I940gmM	0.06	0.247	0.906	153	854	100	105
1.63358e+09	I5072M	0.458	0.5	0.092	470	1348	91	164
1.63358e+09	I940gmM	0.055	0.257	0.901	148	855	97	102
1.63358e+09	I5072M	0.457	0.496	0.094	470	1348	91	162
1.63358e+09	I5894F	0.377	0.54	0.872	405	794	144	100
1.63358e+09	I940gmM	0.057	0.236	0.901	150	865	97	102
1.63358e+09	I5072M	0.459	0.489	0.096	472	1350	91	164
1.63358e+09	I5894F	0.366	0.546	0.872	396	794	148	100
1.63358e+09	I940gmM	0.054	0.252	0.89	148	863	99	98
1.63358e+09	I5072M	0.458	0.493	0.095	471	1348	91	164
1.63358e+09	I940gmM	0.055	0.239	0.899	149	866	101	94
1.63358e+09	I5072M	0.458	0.497	0.094	470	1347	92	164
1.63358e+09	I940gmM	0.057	0.222	0.905	151	862	103	89
1.63358e+09	I5072M	0.457	0.489	0.094	471	1351	92	164
1.63358e+09	I940gmM	0.057	0.222	0.905	151	862	106	86
1.63358e+09	I5072M	0.458	0.485	0.089	472	1356	92	163
1.63358e+09	I5072M	0.451	0.454	0.104	472	1358	92	161
1.63358e+09	I5072M	0.448	0.448	0.106	471	1359	92	157
1.63358e+09	I940gmM	0.183	-0.037	0.999	299	797	133	87
1.63358e+09	I5072M	0.443	0.454	0.095	467	1366	94	156
1.63358e+09	I5894F	0.22	0.4	0.919	293	796	186	100
1.63358e+09	I940gmM	0.049	0.242	0.894	143	874	128	83
1.63358e+09	I5072M	0.442	0.435	0.096	469	1371	97	151
1.63358e+09	I5894F	0.191	0.471	0.902	263	800	192	100
1.63358e+09	I940gmM	0.054	0.234	0.916	147	846	123	86
1.63358e+09	I5072M	0.438	0.419	0.1	468	1375	102	145
1.63358e+09	I5072M	0.433	0.411	0.104	466	1376	106	140
1.63358e+09	I5072M	0.427	0.405	0.102	463	1381	114	134
1.63358e+09	I5072M	0.424	0.405	0.1	461	1383	120	128
1.63358e+09	I5072M	0.426	0.404	0.101	462	1383	126	124
1.63358e+09	I5894F	0.103	0.634	0.848	184	837	206	115
1.63358e+09	I940gmM	0.09	0.175	0.937	184	837	143	102
1.63358e+09	I5072M	0.424	0.404	0.101	461	1384	130	120
1.63358e+09	I5894F	0.104	0.621	0.848	185	841	208	126
1.63358e+09	I940gmM	0.09	0.171	0.931	185	841	160	115
1.63358e+09	I5072M	0.424	0.398	0.103	462	1385	134	117
1.63358e+09	I5894F	0.12	0.54	0.878	200	825	207	136
1.63358e+09	I940gmM	0.104	0.135	0.952	200	825	172	127
1.63358e+09	I5072M	0.429	0.388	0.107	467	1386	140	116
1.63358e+09	I5894F	0.103	0.574	0.863	185	838	206	146
1.63358e+09	I940gmM	0.091	0.164	0.94	185	838	181	138
1.63358e+09	I5072M	0.429	0.382	0.115	468	1386	144	116
1.63358e+09	I5894F	0.103	0.566	0.864	185	839	205	155
1.63358e+09	I940gmM	0.09	0.161	0.94	185	839	189	149
1.63358e+09	I5894F	0.094	0.492	0.921	0	0	0	0
1.63358e+09	I940gmM	0.09	0.159	0.938	185	842	195	157
1.63358e+09	I5894F	0.101	0.558	0.863	184	842	203	162
1.63358e+09	I940gmM	0.089	0.158	0.938	184	842	199	164
1.63358e+09	I5894F	0.077	0.525	0.923	0	0	0	0
1.63358e+09	I940gmM	0.088	0.162	0.938	183	843	201	169
1.63358e+09	I5894F	0.099	0.521	0.868	183	842	202	167
1.63358e+09	I940gmM	0.088	0.162	0.937	183	842	204	173
1.63358e+09	I5894F	0.072	0.494	0.919	0	0	0	0
1.63358e+09	I940gmM	0.089	0.162	0.938	183	841	207	176
1.63358e+09	I5072M	0.439	0.43	0.11	468	1372	131	135
1.63358e+09	I5894F	0.097	0.514	0.87	182	842	199	171
1.63358e+09	I940gmM	0.088	0.162	0.939	182	842	206	177
1.63358e+09	I5072M	0.44	0.43	0.116	469	1369	127	140
1.63358e+09	I5894F	0.093	0.521	0.865	178	845	191	171
1.63358e+09	I940gmM	0.084	0.169	0.937	178	845	200	175
1.63358e+09	I5072M	0.443	0.454	0.118	467	1355	120	147
1.63358e+09	I5894F	0.093	0.521	0.863	178	847	184	170
1.63358e+09	I940gmM	0.084	0.166	0.935	178	847	193	173
1.63358e+09	I5072M	0.459	0.5	0.106	471	1347	114	153
1.63358e+09	I5894F	0.095	0.499	0.868	180	846	178	166
1.63358e+09	I940gmM	0.086	0.189	0.928	180	846	187	167
1.63358e+09	I5072M	0.463	0.497	0.106	474	1346	108	156
1.63358e+09	I5894F	0.095	0.489	0.87	181	847	170	161
1.63358e+09	I940gmM	0.087	0.196	0.926	181	847	180	161
1.63358e+09	I5072M	0.462	0.501	0.103	473	1346	104	159
1.63358e+09	I5894F	0.095	0.48	0.872	181	846	163	157
1.63358e+09	I940gmM	0.087	0.192	0.927	181	846	172	156
1.63358e+09	I5072M	0.464	0.501	0.099	474	1348	100	161
1.63358e+09	I940gmM	0.049	0.245	0.915	0	0	0	0
1.63358e+09	I5072M	0.467	0.494	0.098	477	1348	96	163
1.63358e+09	I5072M	0.47	0.494	0.098	479	1348	94	163
1.63358e+09	I940gmM	0.048	0.258	0.922	0	0	0	0
1.63358e+09	I5072M	0.465	0.498	0.094	475	1350	90	165
1.63358e+09	I5894F	0.064	0.522	0.856	154	852	144	143
1.63358e+09	I5072M	0.458	0.5	0.086	470	1358	89	167
1.63358e+09	I5894F	0.087	0.447	0.871	175	849	137	137
1.63358e+09	I940gmM	0.082	0.204	0.926	175	849	161	148
1.63358e+09	I940gmM	0.045	0.297	0.918	0	0	0	0
1.63358e+09	I940gmM	0.043	0.297	0.921	0	0	0	0
1.63358e+09	I5894F	0.089	0.448	0.876	177	844	137	133
1.63358e+09	I5894F	0.091	0.503	0.868	177	835	138	126
1.63358e+09	I940gmM	0.084	0.207	0.936	177	835	143	128
1.63358e+09	I5894F	0.047	0.365	0.928	0	0	0	0
1.63358e+09	I5072M	0.103	0.195	0.079	231	1544	108	163
1.63358e+09	I5894F	0.045	0.373	0.929	0	0	0	0
1.63358e+09	I5072M	0.075	0.21	0.018	207	1574	112	162
1.63358e+09	I5894F	0.046	0.376	0.93	0	0	0	0
1.63358e+09	I5072M	0.072	0.104	0.06	208	1612	113	164
1.63358e+09	I5894F	0.046	0.376	0.932	0	0	0	0
1.63358e+09	I5072M	0.074	0.071	0.059	212	1641	121	158
1.63358e+09	I5072M	0.073	0.093	0.049	211	1636	128	150
1.63358e+09	I5894F	0.091	0.506	0.868	177	836	137	119
1.63358e+09	I940gmM	0.084	0.194	0.942	177	836	132	109
1.63358e+09	I5072M	0.074	0.082	0.064	211	1630	133	146
1.63358e+09	I5894F	0.091	0.503	0.869	177	834	139	113
1.63358e+09	I940gmM	0.084	0.192	0.943	177	834	135	104
1.63358e+09	I5072M	0.073	0.082	0.065	211	1630	136	146
1.63358e+09	I5072M	0.073	0.08	0.068	211	1630	137	147
1.63358e+09	I5894F	0.068	0.557	0.855	157	836	129	105
1.63358e+09	I940gmM	0.065	0.228	0.935	157	836	125	97
1.63358e+09	I5072M	0.073	0.075	0.072	211	1632	138	149
1.63358e+09	I5894F	0.068	0.567	0.852	157	836	120	100
1.63358e+09	I940gmM	0.065	0.223	0.936	157	836	117	94
1.63358e+09	I5072M	0.073	0.073	0.073	211	1633	138	150
1.63358e+09	I5894F	0.088	0.533	0.851	175	842	120	97
1.63358e+09	I940gmM	0.082	0.188	0.938	175	842	118	91
1.63358e+09	I5072M	0.073	0.075	0.071	211	1632	138	152
1.63358e+09	I5894F	0.093	0.524	0.854	179	844	121	94
1.63358e+09	I940gmM	0.085	0.183	0.936	179	844	119	89
1.63358e+09	I5072M	0.075	0.071	0.073	213	1634	142	154
1.63358e+09	I5894F	0.095	0.515	0.856	181	843	123	92
1.63358e+09	I940gmM	0.088	0.191	0.935	181	843	122	89
1.63358e+09	I5072M	0.076	0.06	0.081	214	1634	143	157
1.63358e+09	I5894F	0.096	0.509	0.86	182	841	126	93
1.63358e+09	I940gmM	0.089	0.201	0.933	182	841	125	90
1.63358e+09	I5072M	0.081	0.061	0.077	219	1638	144	159
1.63358e+09	I5072M	0.085	0.069	0.072	223	1636	145	159
1.63358e+09	I5072M	0.088	0.075	0.072	225	1631	146	159
1.63358e+09	I940gmM	0.085	0.188	0.935	179	841	130	94
1.63358e+09	I5072M	0.089	0.08	0.072	226	1626	147	161
1.63358e+09	I940gmM	0.084	0.187	0.939	177	840	133	96
1.63358e+09	I5072M	0.095	0.062	0.105	231	1614	151	166
1.63358e+09	I940gmM	0.085	0.184	0.942	178	841	137	98
1.63358e+09	I5072M	0.093	0.068	0.112	229	1606	152	169
1.63358e+09	I940gmM	0.086	0.184	0.944	179	840	140	100
1.63358e+09	I5072M	0.091	0.078	0.114	226	1599	152	172
1.63358e+09	I940gmM	0.087	0.18	0.944	180	839	144	101
1.63358e+09	I5072M	0.088	0.091	0.113	223	1592	153	173
1.63358e+09	I5072M	0.085	0.105	0.108	219	1585	156	174
1.63358e+09	I940gmM	0.089	0.18	0.946	182	834	147	102
1.63358e+09	I5072M	0.081	0.109	0.107	215	1583	157	175
1.63358e+09	I940gmM	0.089	0.176	0.947	183	832	150	104
1.63358e+09	I5072M	0.084	0.088	0.121	219	1587	153	174
1.63358e+09	I940gmM	0.091	0.172	0.948	185	832	155	106
1.63358e+09	I940gmM	0.109	0.135	0.96	205	824	149	105
1.63358e+09	I940gmM	0.098	0.146	0.957	193	830	151	103
1.63358e+09	I5894F	0.134	0.44	0.886	216	828	140	91
1.63358e+09	I940gmM	0.119	0.119	0.961	216	828	156	100
1.63358e+09	I940gmM	0.128	0.088	0.972	228	828	163	97
1.63358e+09	I940gmM	0.122	0.105	0.901	0	0	0	0
1.63358e+09	I5072M	0.078	0.434	0.092	198	1407	148	173
1.63358e+09	I5894F	0.147	0.471	0.874	226	825	149	93
1.63358e+09	I940gmM	0.127	0.094	0.969	226	825	168	99
1.63358e+09	I5072M	0.078	0.443	0.101	198	1402	144	175
1.63358e+09	I5894F	0.147	0.477	0.874	226	825	157	93
1.63358e+09	I940gmM	0.127	0.098	0.965	226	825	172	99
1.63358e+09	I5072M	0.074	0.455	0.106	194	1392	140	175
1.63358e+09	I5894F	0.15	0.485	0.875	228	822	166	92
1.63358e+09	I940gmM	0.128	0.089	0.97	228	822	179	97
1.63358e+09	I5072M	0.074	0.473	0.103	193	1383	135	175
1.63358e+09	I5072M	0.074	0.468	0.122	193	1379	130	177
1.63358e+09	I5894F	0.154	0.489	0.87	231	828	177	94
1.63358e+09	I940gmM	0.13	0.076	0.968	231	828	186	99
1.63358e+09	I5072M	0.071	0.47	0.128	191	1378	127	180
1.63358e+09	I5894F	0.178	0.457	0.881	253	823	182	99
1.63358e+09	I940gmM	0.147	0.037	0.98	253	823	189	104
1.63358e+09	I5072M	0.075	0.463	0.117	193	1376	125	182
1.63358e+09	I5894F	0.199	0.439	0.887	272	824	188	104
1.63358e+09	I940gmM	0.161	0.004	0.985	272	824	193	108
1.63358e+09	I5072M	0.073	0.473	0.112	192	1376	122	184
1.63358e+09	I940gmM	0.17	-0.01	0.992	283	818	198	108
1.63358e+09	I5072M	0.076	0.466	0.113	194	1378	121	186
1.63358e+09	I940gmM	0.179	-0.027	1.001	296	812	195	107
1.63358e+09	I5072M	0.073	0.473	0.11	192	1377	120	188
1.63358e+09	I5894F	0.247	0.511	0.881	306	813	192	109
1.63358e+09	I940gmM	0.187	-0.038	0.999	306	813	197	112
1.63358e+09	I5072M	0.073	0.473	0.11	192	1377	118	189
1.63358e+09	I5894F	0.273	0.483	0.913	0	0	0	0
1.63358e+09	I5072M	0.073	0.473	0.11	192	1377	117	190
1.63358e+09	I5894F	0.31	0.448	0.903	364	801	200	112
1.63358e+09	I5072M	0.074	0.473	0.11	193	1377	117	192
1.63358e+09	I5894F	0.027	0.294	0.93	0	0	0	0
1.63358e+09	I5072M	0.074	0.473	0.108	193	1378	118	194
1.63358e+09	I5894F	0.339	0.487	0.894	383	804	208	114
1.63358e+09	I5072M	0.074	0.477	0.106	193	1378	119	194
1.63358e+09	I5894F	0.344	0.503	0.894	385	802	213	114
1.63358e+09	I940gmM	0.025	0.299	0.931	0	0	0	0
1.63358e+09	I5072M	0.074	0.473	0.111	193	1377	120	195
1.63358e+09	I5072M	0.074	0.466	0.113	193	1379	120	195
1.63358e+09	I5072M	0.072	0.476	0.108	191	1378	120	194
1.63358e+09	I5894F	0.398	0.514	0.924	0	0	0	0
1.63358e+09	I5072M	0.072	0.476	0.108	191	1378	119	195
1.63358e+09	I5894F	0.423	0.476	0.917	451	791	205	115
1.63358e+09	I5072M	0.072	0.476	0.107	191	1377	120	195
1.63358e+09	I5894F	0.444	0.52	0.892	460	796	201	115
1.63358e+09	I5072M	0.073	0.476	0.107	192	1378	120	193
1.63358e+09	I5894F	0.444	0.554	0.89	0	0	0	0
1.63358e+09	I5072M	0.073	0.48	0.106	192	1377	120	191
1.63358e+09	I5072M	0.073	0.483	0.103	192	1379	120	191
1.63358e+09	I5894F	0.498	0.498	0.873	505	820	194	117
1.63358e+09	I940gmM	0.032	0.292	0.936	0	0	0	0
1.63358e+09	I5072M	0.078	0.471	0.105	196	1383	120	188
1.63358e+09	I940gmM	0.029	0.299	0.936	0	0	0	0
1.63358e+09	I5072M	0.078	0.47	0.105	196	1384	120	186
1.63358e+09	I5894F	0.533	0.392	0.789	0	0	0	0
1.63358e+09	I940gmM	0.027	0.301	0.936	0	0	0	0
1.63358e+09	I5072M	0.08	0.475	0.1	198	1385	120	184
1.63358e+09	I5894F	0.553	0.575	0.807	530	847	174	122
1.63358e+09	I940gmM	0.028	0.299	0.937	0	0	0	0
1.63358e+09	I5072M	0.085	0.463	0.11	202	1382	120	183
1.63358e+09	I5894F	0.549	0.565	0.806	529	847	154	125
1.63358e+09	I5072M	0.084	0.466	0.108	201	1383	119	181
1.63358e+09	I5894F	0.549	0.569	0.806	528	846	137	128
1.63358e+09	I5072M	0.084	0.466	0.107	201	1385	118	178
1.63358e+09	I5894F	0.545	0.556	0.808	528	846	122	131
1.63358e+09	I940gmM	0.024	0.287	0.939	0	0	0	0
1.63358e+09	I5072M	0.08	0.475	0.097	198	1388	117	174
1.63358e+09	I5894F	0.543	0.56	0.807	526	847	109	133
1.63358e+09	I940gmM	0.018	0.302	0.931	0	0	0	0
1.63358e+09	I5072M	0.077	0.481	0.092	196	1390	117	171
1.63358e+09	I5894F	0.539	0.55	0.807	525	850	98	135
1.63358e+09	I940gmM	0.027	0.29	0.929	0	0	0	0
1.63358e+09	I5072M	0.077	0.484	0.09	196	1390	117	168
1.63358e+09	I5894F	0.538	0.554	0.806	523	850	88	137
1.63358e+09	I940gmM	0.035	0.281	0.927	0	0	0	0
1.63358e+09	I5072M	0.081	0.482	0.091	199	1391	117	166
1.63358e+09	I5894F	0.537	0.561	0.805	521	850	80	138
1.63358e+09	I940gmM	0.028	0.3	0.928	0	0	0	0
1.63358e+09	I5072M	0.082	0.479	0.093	200	1391	117	164
1.63358e+09	I5894F	0.538	0.56	0.805	522	851	74	139
1.63358e+09	I5072M	0.083	0.482	0.09	201	1392	116	162
1.63358e+09	I5894F	0.536	0.547	0.807	523	853	71	140
1.63358e+09	I5072M	0.082	0.486	0.09	200	1391	116	161
1.63358e+09	I5894F	0.535	0.553	0.807	521	853	66	139
1.63358e+09	I5072M	0.08	0.485	0.089	198	1392	115	161
1.63358e+09	I5894F	0.532	0.554	0.808	519	852	63	138
1.63358e+09	I5072M	0.08	0.48	0.088	199	1400	116	159
1.63358e+09	I5894F	0.531	0.544	0.808	520	852	61	137
1.63358e+09	I940gmM	0.038	0.279	0.923	0	0	0	0
1.63358e+09	I5072M	0.083	0.485	0.079	201	1402	116	157
1.63358e+09	I5894F	0.53	0.541	0.808	520	854	60	135
1.63358e+09	I940gmM	0.042	0.272	0.923	0	0	0	0
1.63358e+09	I5072M	0.083	0.485	0.076	201	1402	117	155
1.63358e+09	I5894F	0.528	0.555	0.802	516	855	59	135
1.63358e+09	I940gmM	0.042	0.287	0.921	0	0	0	0
1.63358e+09	I5072M	0.083	0.485	0.076	201	1402	118	153
1.63358e+09	I5894F	0.534	0.554	0.801	520	854	59	132
1.63358e+09	I940gmM	0.049	0.288	0.901	142	851	177	115
1.63358e+09	I5072M	0.085	0.472	0.082	203	1404	118	152
1.63358e+09	I5894F	0.533	0.547	0.801	521	855	60	131
1.63358e+09	I940gmM	0.048	0.274	0.908	141	847	157	115
1.63358e+09	I5072M	0.083	0.479	0.083	201	1397	117	152
1.63358e+09	I5894F	0.531	0.555	0.798	518	854	61	131
1.63358e+09	I940gmM	0.041	0.277	0.908	134	849	142	113
1.63358e+09	I5072M	0.081	0.468	0.09	200	1398	118	153
1.63358e+09	I5894F	0.531	0.548	0.799	519	855	62	130
1.63358e+09	I940gmM	0.042	0.286	0.926	0	0	0	0
1.63358e+09	I5072M	0.077	0.466	0.093	196	1396	120	155
1.63358e+09	I5894F	0.531	0.545	0.799	520	856	64	130
1.63358e+09	I940gmM	0.041	0.274	0.926	0	0	0	0
1.63358e+09	I5072M	0.073	0.459	0.102	193	1392	122	158
1.63358e+09	I5894F	0.528	0.548	0.801	517	854	66	130
1.63358e+09	I940gmM	0.034	0.284	0.927	0	0	0	0
1.63358e+09	I5072M	0.072	0.458	0.106	192	1391	124	162
1.63358e+09	I5894F	0.502	0.44	0.83	519	853	68	130
1.63358e+09	I940gmM	0.035	0.274	0.926	0	0	0	0
1.63358e+09	I5072M	0.072	0.462	0.107	192	1388	124	164
1.63358e+09	I5072M	0.071	0.461	0.107	191	1387	126	170
1.63358e+09	I5894F	0.527	0.545	0.803	517	855	69	131
1.63358e+09	I940gmM	0.042	0.281	0.9	135	852	128	110
1.63358e+09	I5072M	0.072	0.455	0.114	192	1384	127	175
1.63358e+09	I5894F	0.53	0.544	0.807	519	855	71	131
1.63358e+09	I940gmM	0.047	0.272	0.894	140	866	111	112
1.63358e+09	I5072M	0.071	0.451	0.12	191	1382	128	180
1.63358e+09	I5894F	0.51	0.445	0.825	524	854	75	130
1.63358e+09	I940gmM	0.037	0.256	0.922	0	0	0	0
1.63358e+09	I5072M	0.072	0.458	0.128	192	1379	126	183
1.63358e+09	I940gmM	0.038	0.27	0.924	0	0	0	0
1.63358e+09	I5072M	0.072	0.458	0.128	192	1379	125	186
1.63358e+09	I940gmM	0.038	0.27	0.924	0	0	0	0
1.63358e+09	I5072M	0.07	0.453	0.13	190	1379	123	188
1.63358e+09	I5894F	0.543	0.572	0.797	523	855	79	129
1.63358e+09	I940gmM	0.049	0.257	0.898	142	864	100	117
1.63358e+09	I5072M	0.071	0.451	0.131	191	1379	121	190
1.63358e+09	I5894F	0.546	0.532	0.805	533	855	92	129
1.63358e+09	I940gmM	0.049	0.255	0.899	142	864	91	122
1.63358e+09	I5072M	0.071	0.447	0.134	191	1379	120	191
1.63358e+09	I5894F	0.546	0.548	0.8	530	856	96	130
1.63358e+09	I940gmM	0.05	0.258	0.898	143	864	84	127
1.63358e+09	I5072M	0.07	0.45	0.13	190	1380	119	192
1.63358e+09	I5894F	0.562	0.535	0.794	544	864	97	130
1.63358e+09	I940gmM	0.049	0.255	0.902	142	862	78	131
1.63358e+09	I5072M	0.07	0.45	0.131	190	1379	118	193
1.63358e+09	I5894F	0.554	0.415	0.755	546	867	100	129
1.63358e+09	I940gmM	0.049	0.261	0.905	142	853	75	137
1.63358e+09	I5072M	0.07	0.45	0.132	190	1379	117	193
1.63358e+09	I5894F	0.579	0.491	0.776	565	886	114	124
1.63358e+09	I940gmM	0.049	0.259	0.906	142	852	74	142
1.63358e+09	I5072M	0.071	0.447	0.135	191	1378	117	194
1.63358e+09	I5894F	0.621	0.349	0.727	0	0	0	0
1.63358e+09	I940gmM	0.049	0.256	0.906	142	853	74	145
1.63358e+09	I5072M	0.07	0.45	0.132	190	1378	116	193
1.63358e+09	I940gmM	0.049	0.251	0.908	142	853	74	148
1.63358e+09	I5072M	0.071	0.441	0.139	191	1376	116	192
1.63358e+09	I5894F	0.74	0.381	0.632	705	1001	124	114
1.63358e+09	I940gmM	0.049	0.251	0.908	142	853	76	150
1.63358e+09	I5072M	0.07	0.437	0.144	190	1374	115	191
1.63358e+09	I5894F	0.743	0.36	0.596	710	1022	135	117
1.63358e+09	I940gmM	0.049	0.253	0.907	142	853	78	151
1.63358e+09	I5072M	0.07	0.437	0.146	190	1373	114	190
1.63358e+09	I940gmM	0.049	0.251	0.908	142	853	80	151
1.63358e+09	I5072M	0.064	0.451	0.134	185	1376	113	193
1.63358e+09	I940gmM	0.05	0.251	0.907	143	854	83	152
1.63358e+09	I5072M	0.071	0.444	0.143	190	1371	112	193
1.63358e+09	I940gmM	0.05	0.251	0.908	143	854	86	152
1.63358e+09	I5072M	0.071	0.444	0.147	190	1369	110	194
1.63358e+09	I5894F	0.732	0.208	0.58	749	1122	149	112
1.63358e+09	I940gmM	0.05	0.254	0.907	143	853	90	153
1.63358e+09	I5072M	0.064	0.455	0.135	185	1374	110	198
1.63358e+09	I5894F	0.721	0.279	0.528	748	1131	154	108
1.63358e+09	I940gmM	0.051	0.252	0.908	144	853	94	153
1.63358e+09	I5072M	0.063	0.458	0.134	184	1373	109	202
1.63358e+09	I5894F	0.737	0.201	0.545	754	1134	156	106
1.63358e+09	I940gmM	0.051	0.252	0.909	144	853	98	153
1.63358e+09	I5072M	0.064	0.455	0.136	185	1373	108	205
1.63358e+09	I5894F	0.719	0.2	0.534	755	1134	156	104
1.63358e+09	I940gmM	0.051	0.254	0.909	144	853	102	152
1.63358e+09	I5072M	0.063	0.465	0.129	184	1373	108	208
1.63358e+09	I5894F	0.713	0.197	0.539	737	1139	150	102
1.63358e+09	I940gmM	0.051	0.249	0.91	144	853	105	151
1.63358e+09	I5072M	0.063	0.461	0.132	184	1373	108	210
1.63358e+09	I5894F	0.709	0.214	0.536	728	1128	150	96
1.63358e+09	I940gmM	0.05	0.251	0.91	143	853	106	149
1.63358e+09	I5072M	0.071	0.444	0.146	190	1368	107	208
1.63358e+09	I5894F	0.684	0.2	0.54	0	0	0	0
1.63358e+09	I940gmM	0.039	0.309	0.922	0	0	0	0
1.63358e+09	I5072M	0.071	0.444	0.147	190	1369	108	206
1.63358e+09	I5894F	0.684	0.207	0.538	0	0	0	0
1.63358e+09	I940gmM	0.052	0.239	0.917	145	850	105	136
1.63358e+09	I5072M	0.071	0.444	0.146	190	1369	108	205
1.63358e+09	I5894F	0.685	0.205	0.536	0	0	0	0
1.63358e+09	I940gmM	0.05	0.241	0.916	143	850	103	124
1.63358e+09	I5072M	0.064	0.458	0.133	185	1374	108	207
1.63358e+09	I5894F	0.686	0.214	0.535	0	0	0	0
1.63358e+09	I940gmM	0.049	0.237	0.916	142	852	100	124
1.63358e+09	I5072M	0.064	0.462	0.131	185	1373	109	209
1.63358e+09	I5894F	0.685	0.213	0.534	0	0	0	0
1.63358e+09	I940gmM	0.049	0.245	0.914	142	851	99	128
1.63358e+09	I5072M	0.064	0.462	0.13	185	1374	109	211
1.63358e+09	I5894F	0.687	0.21	0.533	0	0	0	0
1.63358e+09	I940gmM	0.04	0.274	0.92	0	0	0	0
1.63358e+09	I5072M	0.063	0.465	0.128	184	1374	109	213
1.63358e+09	I5894F	0.687	0.208	0.535	0	0	0	0
1.63358e+09	I940gmM	0.043	0.267	0.919	0	0	0	0
1.63358e+09	I5072M	0.063	0.465	0.129	184	1373	109	215
1.63358e+09	I5894F	0.69	0.212	0.535	0	0	0	0
1.63358e+09	I940gmM	0.041	0.272	0.919	0	0	0	0
1.63358e+09	I5072M	0.062	0.472	0.122	183	1373	110	218
1.63358e+09	I5894F	0.691	0.216	0.536	0	0	0	0
1.63358e+09	I940gmM	0.04	0.268	0.919	0	0	0	0
1.63358e+09	I5072M	0.062	0.472	0.113	183	1374	111	221
1.63358e+09	I5894F	0.69	0.221	0.535	0	0	0	0
1.63358e+09	I940gmM	0.041	0.266	0.92	0	0	0	0
1.63358e+09	I5072M	0.062	0.465	0.118	183	1373	112	224
1.63358e+09	I5894F	0.69	0.208	0.539	0	0	0	0
1.63358e+09	I940gmM	0.041	0.267	0.922	0	0	0	0
1.63358e+09	I5072M	0.062	0.468	0.125	183	1372	113	225
1.63358e+09	I5894F	0.69	0.211	0.539	0	0	0	0
1.63358e+09	I940gmM	0.041	0.264	0.923	0	0	0	0
1.63358e+09	I5072M	0.06	0.475	0.12	182	1373	115	226
1.63358e+09	I5894F	0.69	0.209	0.539	0	0	0	0
1.63358e+09	I940gmM	0.04	0.271	0.926	0	0	0	0
1.63358e+09	I5072M	0.061	0.478	0.118	182	1372	115	227
1.63358e+09	I5894F	0.692	0.211	0.537	0	0	0	0
1.63358e+09	I940gmM	0.041	0.271	0.928	0	0	0	0
1.63358e+09	I5072M	0.061	0.475	0.122	182	1372	116	227
1.63358e+09	I5894F	0.693	0.21	0.537	0	0	0	0
1.63358e+09	I940gmM	0.048	0.269	0.906	141	847	99	119
1.63358e+09	I5072M	0.061	0.475	0.122	182	1371	116	227
1.63358e+09	I5894F	0.693	0.213	0.535	0	0	0	0
1.63358e+09	I940gmM	0.048	0.26	0.896	141	863	99	116
1.63358e+09	I5072M	0.061	0.475	0.123	182	1370	117	226
1.63358e+09	I5894F	0.693	0.215	0.534	0	0	0	0
1.63358e+09	I940gmM	0.039	0.275	0.921	0	0	0	0
1.63358e+09	I5072M	0.061	0.475	0.123	182	1370	117	225
1.63358e+09	I5894F	0.692	0.216	0.535	0	0	0	0
1.63358e+09	I940gmM	0.038	0.28	0.926	0	0	0	0
1.63358e+09	I5072M	0.059	0.478	0.121	181	1370	117	223
1.63358e+09	I5894F	0.692	0.214	0.534	0	0	0	0
1.63358e+09	I940gmM	0.039	0.282	0.927	0	0	0	0
1.63358e+09	I5072M	0.059	0.478	0.121	181	1370	116	221
1.63358e+09	I5894F	0.693	0.213	0.534	0	0	0	0
1.63358e+09	I940gmM	0.039	0.281	0.926	0	0	0	0
1.63358e+09	I5072M	0.06	0.482	0.109	181	1370	116	220
1.63358e+09	I5894F	0.693	0.211	0.535	0	0	0	0
1.63358e+09	I940gmM	0.039	0.281	0.926	0	0	0	0
1.63358e+09	I5072M	0.061	0.478	0.12	182	1370	115	218
1.63358e+09	I5894F	0.694	0.207	0.537	0	0	0	0
1.63358e+09	I940gmM	0.041	0.275	0.906	134	849	100	111
1.63358e+09	I5072M	0.061	0.478	0.121	182	1370	114	217
1.63358e+09	I5894F	0.694	0.204	0.538	0	0	0	0
1.63358e+09	I940gmM	0.031	0.292	0.924	0	0	0	0
1.63358e+09	I5072M	0.061	0.478	0.121	182	1369	113	217
1.63358e+09	I5894F	0.694	0.204	0.539	0	0	0	0
1.63358e+09	I940gmM	0.029	0.309	0.926	0	0	0	0
1.63358e+09	I5072M	0.061	0.478	0.121	182	1370	112	216
1.63358e+09	I5894F	0.693	0.201	0.543	0	0	0	0
1.63358e+09	I940gmM	0.03	0.297	0.929	0	0	0	0
1.63358e+09	I5072M	0.061	0.478	0.122	182	1369	111	216
1.63358e+09	I5894F	0.693	0.201	0.538	0	0	0	0
1.63358e+09	I940gmM	0.03	0.308	0.93	0	0	0	0
1.63358e+09	I5072M	0.06	0.481	0.12	181	1369	112	215
1.63358e+09	I5894F	0.689	0.205	0.533	0	0	0	0
1.63358e+09	I940gmM	0.023	0.305	0.93	0	0	0	0
1.63358e+09	I5072M	0.06	0.481	0.12	181	1369	112	214
1.63358e+09	I5894F	0.688	0.207	0.532	0	0	0	0
1.63358e+09	I940gmM	0.035	0.312	0.897	128	850	98	102
1.63358e+09	I5072M	0.06	0.478	0.123	181	1368	112	213
1.63358e+09	I5894F	0.687	0.208	0.532	0	0	0	0
1.63358e+09	I940gmM	0.034	0.306	0.899	127	850	97	96
1.63358e+09	I5072M	0.06	0.478	0.123	181	1369	112	212
1.63358e+09	I5894F	0.687	0.203	0.531	0	0	0	0
1.63358e+09	I940gmM	0.026	0.322	0.925	0	0	0	0
1.63358e+09	I5072M	0.061	0.475	0.124	182	1369	112	211
1.63358e+09	I5894F	0.687	0.203	0.531	0	0	0	0
1.63358e+09	I940gmM	0.036	0.3	0.922	0	0	0	0
1.63358e+09	I5072M	0.06	0.478	0.123	181	1369	112	210
1.63358e+09	I5894F	0.686	0.201	0.531	0	0	0	0
1.63358e+09	I940gmM	0.036	0.303	0.922	0	0	0	0
1.63358e+09	I5072M	0.061	0.475	0.124	182	1369	112	210
1.63358e+09	I5894F	0.687	0.203	0.53	0	0	0	0
1.63358e+09	I940gmM	0.036	0.306	0.923	0	0	0	0
1.63358e+09	I5072M	0.061	0.478	0.122	182	1369	112	210
1.63358e+09	I5894F	0.684	0.207	0.528	0	0	0	0
1.63358e+09	I940gmM	0.036	0.306	0.922	0	0	0	0
1.63358e+09	I5072M	0.061	0.478	0.122	182	1369	112	210
1.63358e+09	I5894F	0.684	0.205	0.529	0	0	0	0
1.63358e+09	I940gmM	0.036	0.306	0.922	0	0	0	0
1.63358e+09	I5072M	0.061	0.475	0.124	182	1369	112	211
1.63358e+09	I5894F	0.683	0.203	0.528	0	0	0	0
1.63358e+09	I940gmM	0.037	0.303	0.921	0	0	0	0
1.63358e+09	I5072M	0.069	0.484	0.133	0	0	0	0
1.63358e+09	I5894F	0.683	0.202	0.529	0	0	0	0
1.63358e+09	I940gmM	0.037	0.303	0.921	0	0	0	0
1.63358e+09	I5072M	0.061	0.475	0.125	182	1370	111	212
1.63358e+09	I5894F	0.683	0.205	0.528	0	0	0	0
1.63358e+09	I940gmM	0.037	0.303	0.922	0	0	0	0
1.63358e+09	I5072M	0.067	0.492	0.13	0	0	0	0
1.63358e+09	I5894F	0.683	0.214	0.528	0	0	0	0
1.63358e+09	I940gmM	0.039	0.301	0.922	0	0	0	0
1.63358e+09	I5072M	0.07	0.49	0.132	0	0	0	0
1.63358e+09	I5894F	0.684	0.211	0.53	0	0	0	0
1.63358e+09	I940gmM	0.039	0.301	0.922	0	0	0	0
1.63358e+09	I5072M	0.07	0.49	0.131	0	0	0	0
1.63358e+09	I5894F	0.684	0.212	0.531	0	0	0	0
1.63358e+09	I940gmM	0.039	0.301	0.922	0	0	0	0
1.63358e+09	I5072M	0.062	0.479	0.121	183	1370	111	215
1.63358e+09	I5894F	0.689	0.208	0.529	0	0	0	0
1.63358e+09	I940gmM	0.039	0.303	0.922	0	0	0	0
1.63358e+09	I5072M	0.071	0.448	0.122	191	1380	115	210
1.63358e+09	I5894F	0.691	0.202	0.529	0	0	0	0
1.63358e+09	I940gmM	0.039	0.303	0.922	0	0	0	0
1.63358e+09	I5072M	0.081	0.479	0.087	199	1390	126	206
1.63358e+09	I5894F	0.692	0.201	0.534	0	0	0	0
1.63358e+09	I940gmM	0.038	0.301	0.921	0	0	0	0
1.63358e+09	I5072M	0.108	0.417	0.094	0	0	0	0
1.63358e+09	I5894F	0.693	0.201	0.536	0	0	0	0
1.63358e+09	I940gmM	0.039	0.301	0.921	0	0	0	0
1.63358e+09	I5894F	0.695	0.197	0.54	0	0	0	0
1.63358e+09	I940gmM	0.039	0.301	0.922	0	0	0	0
1.63358e+09	I5894F	0.695	0.193	0.542	0	0	0	0
1.63358e+09	I940gmM	0.038	0.3	0.922	0	0	0	0
1.63358e+09	I5894F	0.695	0.195	0.543	0	0	0	0
1.63358e+09	I940gmM	0.031	0.31	0.922	0	0	0	0
1.63358e+09	I5894F	0.694	0.19	0.544	0	0	0	0
1.63358e+09	I940gmM	0.029	0.313	0.923	0	0	0	0
1.63358e+09	I5894F	0.693	0.191	0.544	0	0	0	0
1.63358e+09	I940gmM	0.027	0.315	0.924	0	0	0	0
1.63358e+09	I5072M	0.441	0.234	0.045	0	0	0	0
1.63358e+09	I5894F	0.694	0.196	0.545	0	0	0	0
1.63358e+09	I940gmM	0.027	0.305	0.927	0	0	0	0
1.63358e+09	I5072M	0.472	0.232	0.056	526	1483	135	157
1.63358e+09	I5894F	0.711	0.156	0.554	749	1135	152	98
1.63358e+09	I940gmM	0.029	0.31	0.927	0	0	0	0
1.63358e+09	I5072M	0.523	0.117	0.075	579	1502	154	137
1.63358e+09	I5894F	0.711	0.156	0.555	749	1134	153	99
1.63358e+09	I940gmM	0.031	0.309	0.927	0	0	0	0
1.63358e+09	I5894F	0.714	0.159	0.554	750	1133	154	101
1.63358e+09	I5072M	0.623	0.091	0.064	677	1523	167	122
1.63358e+09	I5894F	0.696	0.209	0.544	0	0	0	0
1.63358e+09	I5072M	0.654	0.095	0.043	707	1530	177	112
1.63358e+09	I5894F	0.695	0.209	0.542	0	0	0	0
1.63358e+09	I5072M	0.678	0.063	0.081	729	1526	187	103
1.63358e+09	I5894F	0.694	0.207	0.542	0	0	0	0
1.63358e+09	I940gmM	0.049	0.272	0.905	142	847	101	94
1.63358e+09	I5072M	0.694	0.048	0.085	0	0	0	0
1.63358e+09	I5894F	0.697	0.208	0.542	0	0	0	0
1.63358e+09	I940gmM	0.044	0.292	0.923	0	0	0	0
1.63358e+09	I5072M	0.7	0.064	0.089	748	1527	186	96
1.63358e+09	I5894F	0.698	0.208	0.542	0	0	0	0
1.63358e+09	I940gmM	0.054	0.283	0.897	147	854	109	100
1.63358e+09	I5072M	0.702	0.056	0.1	753	1526	185	95
1.63358e+09	I5894F	0.698	0.205	0.542	0	0	0	0
1.63358e+09	I940gmM	0.054	0.28	0.898	147	854	117	106
1.63358e+09	I5894F	0.698	0.207	0.542	0	0	0	0
1.63358e+09	I940gmM	0.055	0.283	0.896	148	854	122	110
1.63358e+09	I5894F	0.698	0.207	0.542	0	0	0	0
1.63358e+09	I940gmM	0.055	0.283	0.896	148	855	127	115
1.63358e+09	I5072M	0.701	0.101	0.073	0	0	0	0
1.63358e+09	I5894F	0.698	0.207	0.542	0	0	0	0
1.63358e+09	I940gmM	0.056	0.281	0.897	149	854	132	119
1.63358e+09	I5072M	0.703	0.087	0.079	0	0	0	0
1.63358e+09	I5894F	0.697	0.205	0.543	0	0	0	0
1.63358e+09	I940gmM	0.055	0.283	0.897	148	853	136	122
1.63358e+09	I5072M	0.701	0.081	0.08	0	0	0	0
1.63358e+09	I5894F	0.696	0.212	0.543	0	0	0	0
1.63358e+09	I940gmM	0.055	0.283	0.896	148	854	139	124
1.63358e+09	I5894F	0.694	0.21	0.543	0	0	0	0
1.63358e+09	I940gmM	0.055	0.283	0.897	148	853	140	127
1.63358e+09	I5072M	0.689	0.026	0.134	754	1518	180	100
1.63358e+09	I5894F	0.693	0.206	0.542	0	0	0	0
1.63358e+09	I940gmM	0.055	0.281	0.897	148	854	141	128
1.63358e+09	I5072M	0.688	0.037	0.123	749	1522	175	102
1.63358e+09	I5894F	0.693	0.206	0.543	0	0	0	0
1.63358e+09	I940gmM	0.054	0.28	0.897	147	854	142	130
1.63358e+09	I5072M	0.679	0.052	0.111	736	1522	173	101
1.63358e+09	I5894F	0.692	0.206	0.542	0	0	0	0
1.63358e+09	I940gmM	0.054	0.28	0.897	147	854	142	130
1.63358e+09	I5072M	0.669	0.034	0.123	735	1526	172	102
1.63358e+09	I5894F	0.691	0.202	0.544	0	0	0	0
1.63358e+09	I940gmM	0.053	0.28	0.897	146	854	142	131
1.63358e+09	I5894F	0.692	0.195	0.544	0	0	0	0
1.63358e+09	I940gmM	0.052	0.279	0.897	145	854	141	131
1.63358e+09	I5894F	0.692	0.193	0.545	0	0	0	0
1.63358e+09	I940gmM	0.049	0.283	0.897	142	852	140	130
1.63358e+09	I5894F	0.694	0.195	0.545	0	0	0	0
1.63358e+09	I940gmM	0.029	0.324	0.93	0	0	0	0
1.63358e+09	I5894F	0.709	0.149	0.557	750	1136	156	103
1.63358e+09	I940gmM	0.04	0.271	0.906	133	853	129	122
1.63358e+09	I5072M	0.416	0.018	0.1	0	0	0	0
1.63358e+09	I5894F	0.693	0.194	0.544	0	0	0	0
1.63358e+09	I940gmM	0.04	0.261	0.909	133	851	121	115
1.63358e+09	I5894F	0.694	0.196	0.543	0	0	0	0
1.63358e+09	I5894F	0.693	0.194	0.543	0	0	0	0
1.63358e+09	I5072M	0.127	0.091	0.089	259	1599	183	111
1.63358e+09	I5894F	0.692	0.192	0.543	0	0	0	0
1.63358e+09	I940gmM	0.058	0.242	0.898	152	867	114	110
1.63358e+09	I5072M	0.091	0.109	0.071	225	1604	183	114
1.63358e+09	I5894F	0.694	0.196	0.541	0	0	0	0
1.63358e+09	I940gmM	0.06	0.233	0.901	154	866	107	107
1.63358e+09	I5072M	0.083	0.124	0.064	217	1599	180	116
1.63358e+09	I5894F	0.712	0.155	0.555	750	1134	156	104
1.63358e+09	I940gmM	0.058	0.232	0.902	152	865	102	105
1.63358e+09	I5072M	0.077	0.129	0.065	211	1595	175	120
1.63358e+09	I5894F	0.711	0.153	0.557	750	1134	156	106
1.63358e+09	I940gmM	0.059	0.231	0.903	152	869	99	104
1.63358e+09	I5072M	0.076	0.129	0.066	210	1594	169	124
1.63358e+09	I5894F	0.711	0.154	0.557	750	1133	156	107
1.63358e+09	I940gmM	0.059	0.236	0.9	152	869	96	99
1.63358e+09	I5072M	0.076	0.129	0.067	210	1594	162	128
1.63358e+09	I5894F	0.71	0.146	0.558	752	1137	157	109
1.63358e+09	I5072M	0.075	0.133	0.067	209	1592	157	133
1.63358e+09	I5894F	0.712	0.16	0.552	749	1136	159	111
1.63358e+09	I5072M	0.073	0.136	0.065	208	1592	151	137
1.63358e+09	I5894F	0.71	0.163	0.561	747	1133	162	112
1.63358e+09	I5072M	0.073	0.136	0.065	208	1592	147	141
1.63358e+09	I5894F	0.708	0.229	0.536	0	0	0	0
1.63358e+09	I5072M	0.072	0.138	0.063	207	1592	143	144
1.63358e+09	I5894F	0.711	0.235	0.539	0	0	0	0
1.63358e+09	I5072M	0.076	0.129	0.071	210	1592	140	146
1.63358e+09	I5894F	0.712	0.206	0.545	0	0	0	0
1.63358e+09	I940gmM	0.037	0.261	0.917	0	0	0	0
1.63358e+09	I5072M	0.077	0.135	0.071	211	1587	139	151
1.63358e+09	I5072M	0.079	0.133	0.069	213	1590	139	151
1.63358e+09	I5894F	0.722	0.176	0.566	752	1123	153	108
1.63358e+09	I940gmM	0.038	0.261	0.919	0	0	0	0
1.63358e+09	I5072M	0.077	0.139	0.063	211	1591	138	150
1.63358e+09	I5894F	0.728	0.233	0.535	753	1118	144	101
1.63358e+09	I940gmM	0.039	0.247	0.917	0	0	0	0
1.63358e+09	I5072M	0.078	0.139	0.06	212	1593	140	148
1.63358e+09	I940gmM	0.038	0.247	0.917	0	0	0	0
1.63358e+09	I5072M	0.08	0.137	0.06	214	1594	141	148
1.63358e+09	I940gmM	0.036	0.258	0.917	0	0	0	0
1.63358e+09	I5072M	0.082	0.131	0.064	216	1594	143	149
1.63358e+09	I5894F	0.733	0.324	0.537	0	0	0	0
1.63358e+09	I940gmM	0.036	0.264	0.918	0	0	0	0
1.63358e+09	I5072M	0.081	0.138	0.061	215	1591	142	149
1.63358e+09	I5894F	0.733	0.318	0.537	0	0	0	0
1.63358e+09	I940gmM	0.036	0.264	0.917	0	0	0	0
1.63358e+09	I5072M	0.082	0.138	0.063	215	1588	137	151
1.63358e+09	I5894F	0.754	0.382	0.538	0	0	0	0
1.63358e+09	I940gmM	0.036	0.262	0.918	0	0	0	0
1.63358e+09	I5072M	0.081	0.138	0.064	214	1586	132	153
1.63358e+09	I5894F	0.754	0.383	0.539	0	0	0	0
1.63358e+09	I940gmM	0.036	0.264	0.918	0	0	0	0
1.63358e+09	I5072M	0.082	0.136	0.067	215	1585	128	155
1.63358e+09	I5894F	0.736	0.407	0.53	0	0	0	0
1.63358e+09	I940gmM	0.036	0.27	0.918	0	0	0	0
1.63358e+09	I5072M	0.082	0.134	0.07	215	1585	125	156
1.63358e+09	I5894F	0.724	0.329	0.532	0	0	0	0
1.63358e+09	I940gmM	0.037	0.267	0.918	0	0	0	0
1.63358e+09	I5072M	0.078	0.137	0.069	211	1582	124	158
1.63358e+09	I5894F	0.727	0.329	0.563	708	1079	145	107
1.63358e+09	I940gmM	0.038	0.268	0.918	0	0	0	0
1.63358e+09	I5072M	0.078	0.135	0.076	211	1581	122	161
1.63358e+09	I5894F	0.727	0.313	0.568	713	1078	147	111
1.63358e+09	I5072M	0.078	0.135	0.075	211	1581	121	163
1.63358e+09	I5894F	0.727	0.308	0.565	714	1084	147	114
1.63358e+09	I5072M	0.077	0.132	0.077	210	1582	121	165
1.63358e+09	I5894F	0.73	0.312	0.563	715	1086	149	116
1.63358e+09	I5072M	0.079	0.133	0.075	212	1582	120	166
1.63358e+09	I5894F	0.732	0.309	0.56	717	1086	151	119
1.63358e+09	I5072M	0.081	0.129	0.077	214	1584	120	167
1.63358e+09	I5894F	0.735	0.308	0.566	720	1083	149	124
1.63358e+09	I5072M	0.08	0.128	0.077	213	1583	120	169
1.63358e+09	I5894F	0.729	0.345	0.539	722	1083	140	129
1.63358e+09	I5072M	0.08	0.128	0.075	213	1585	120	169
1.63358e+09	I5894F	0.735	0.354	0.538	0	0	0	0
1.63358e+09	I5072M	0.078	0.135	0.067	212	1590	123	165
1.63358e+09	I5894F	0.739	0.358	0.537	0	0	0	0
1.63358e+09	I5072M	0.081	0.126	0.073	215	1590	125	161
1.63358e+09	I5894F	0.752	0.375	0.535	0	0	0	0
1.63358e+09	I5072M	0.073	0.128	0.071	208	1592	128	159
1.63358e+09	I5894F	0.739	0.38	0.528	0	0	0	0
1.63358e+09	I5072M	0.072	0.13	0.067	207	1594	130	156
1.63358e+09	I940gmM	0.042	0.243	0.911	0	0	0	0
1.63358e+09	I5072M	0.072	0.133	0.068	207	1593	131	152
1.63358e+09	I940gmM	0.051	0.258	0.909	144	843	88	94
1.63358e+09	I5072M	0.07	0.132	0.069	205	1592	132	150
1.63358e+09	I940gmM	0.048	0.264	0.905	141	850	84	94
1.63358e+09	I5072M	0.071	0.13	0.071	206	1592	133	148
1.63358e+09	I940gmM	0.047	0.261	0.907	140	848	82	94
1.63358e+09	I5072M	0.071	0.13	0.071	206	1592	133	146
1.63358e+09	I940gmM	0.047	0.263	0.906	140	849	81	94
1.63358e+09	I5072M	0.078	0.125	0.074	212	1591	134	146
1.63358e+09	I940gmM	0.047	0.263	0.906	140	848	81	95
1.63358e+09	I5072M	0.081	0.118	0.074	215	1596	135	142
1.63358e+09	I940gmM	0.047	0.263	0.906	140	848	81	96
1.63358e+09	I5072M	0.082	0.114	0.077	216	1596	136	139
1.63358e+09	I940gmM	0.047	0.266	0.905	140	849	81	97
1.63358e+09	I5072M	0.081	0.116	0.076	215	1596	136	136
1.63358e+09	I940gmM	0.048	0.264	0.907	141	847	80	99
1.63358e+09	I5072M	0.081	0.118	0.074	215	1596	136	134
1.63358e+09	I940gmM	0.041	0.254	0.916	0	0	0	0
1.63358e+09	I5072M	0.082	0.114	0.077	216	1596	136	133
1.63358e+09	I940gmM	0.041	0.253	0.914	0	0	0	0
1.63358e+09	I5072M	0.082	0.114	0.077	216	1596	136	132
1.63358e+09	I940gmM	0.049	0.249	0.907	142	849	79	92
1.63358e+09	I5072M	0.083	0.112	0.079	217	1595	135	131
1.63358e+09	I5894F	0.744	0.24	0.529	749	1105	116	112
1.63358e+09	I940gmM	0.044	0.238	0.912	0	0	0	0
1.63358e+09	I5072M	0.084	0.11	0.08	218	1595	134	130
1.63358e+09	I5894F	0.744	0.241	0.527	0	0	0	0
1.63358e+09	I940gmM	0.041	0.243	0.914	0	0	0	0
1.63358e+09	I5072M	0.081	0.121	0.071	215	1595	132	133
1.63358e+09	I5894F	0.744	0.269	0.523	0	0	0	0
1.63358e+09	I5072M	0.081	0.119	0.074	215	1595	131	136
1.63358e+09	I5894F	0.744	0.269	0.524	0	0	0	0
1.63358e+09	I940gmM	0.041	0.255	0.908	134	850	85	91
1.63358e+09	I5072M	0.081	0.119	0.076	215	1594	130	139
1.63358e+09	I5894F	0.744	0.266	0.525	749	1108	109	104
1.63358e+09	I940gmM	0.047	0.24	0.91	140	852	89	91
1.63358e+09	I5072M	0.081	0.119	0.076	215	1594	129	140
1.63358e+09	I5894F	0.744	0.269	0.524	0	0	0	0
1.63358e+09	I940gmM	0.032	0.259	0.921	0	0	0	0
1.63358e+09	I5072M	0.081	0.121	0.074	215	1594	128	144
1.63358e+09	I5894F	0.745	0.271	0.524	0	0	0	0
1.63358e+09	I940gmM	0.034	0.262	0.925	0	0	0	0
1.63358e+09	I5072M	0.081	0.116	0.077	215	1594	128	148
1.63358e+09	I5072M	0.081	0.119	0.075	215	1593	128	152
1.63358e+09	I940gmM	0.05	0.229	0.904	143	868	90	103
1.63358e+09	I5072M	0.08	0.118	0.077	214	1593	128	156
1.63358e+09	I940gmM	0.05	0.23	0.902	143	866	91	114
1.63358e+09	I5072M	0.08	0.116	0.079	214	1593	128	159
1.63358e+09	I940gmM	0.051	0.241	0.9	144	863	92	123
1.63358e+09	I5072M	0.08	0.118	0.078	214	1593	128	161
1.63358e+09	I5072M	0.08	0.118	0.078	214	1593	129	164
1.63358e+09	I5894F	0.758	0.35	0.515	0	0	0	0
1.63358e+09	I5072M	0.08	0.118	0.077	214	1593	129	166
1.63358e+09	I5894F	0.758	0.35	0.516	0	0	0	0
1.63358e+09	I940gmM	0.048	0.287	0.887	142	865	91	127
1.63358e+09	I5072M	0.081	0.119	0.077	215	1592	130	167
1.63358e+09	I5894F	0.759	0.352	0.516	0	0	0	0
1.63358e+09	I940gmM	0.048	0.296	0.883	142	865	91	130
1.63358e+09	I5072M	0.081	0.119	0.077	215	1592	130	168
1.63358e+09	I5894F	0.758	0.355	0.516	0	0	0	0
1.63358e+09	I5072M	0.081	0.119	0.078	215	1591	131	169
1.63358e+09	I5894F	0.76	0.354	0.516	0	0	0	0
1.63358e+09	I5072M	0.078	0.123	0.075	212	1591	131	169
1.63358e+09	I5072M	0.078	0.12	0.079	212	1592	131	168
1.63358e+09	I5072M	0.077	0.122	0.077	211	1592	131	165
1.63358e+09	I940gmM	0.051	0.276	0.89	145	864	92	132
1.63358e+09	I5072M	0.076	0.124	0.074	210	1592	130	163
1.63358e+09	I940gmM	0.05	0.275	0.891	144	862	93	122
1.63358e+09	I5072M	0.075	0.124	0.075	210	1592	131	161
1.63358e+09	I940gmM	0.051	0.271	0.892	145	862	93	113
1.63358e+09	I5072M	0.075	0.124	0.077	210	1592	131	159
1.63358e+09	I940gmM	0.051	0.268	0.893	145	862	94	106
1.63358e+09	I5072M	0.079	0.118	0.083	213	1589	130	159
1.63358e+09	I940gmM	0.052	0.279	0.889	146	862	94	99
1.63358e+09	I5072M	0.08	0.116	0.086	214	1588	128	158
1.63358e+09	I940gmM	0.052	0.274	0.891	146	862	93	94
1.63358e+09	I5072M	0.077	0.13	0.085	211	1581	129	162
1.63358e+09	I940gmM	0.052	0.274	0.89	146	863	94	101
1.63358e+09	I5072M	0.069	0.145	0.095	202	1564	132	167
1.63358e+09	I940gmM	0.053	0.271	0.892	146	863	93	107
1.63358e+09	I5072M	0.059	0.152	0.126	191	1538	132	176
1.63358e+09	I940gmM	0.05	0.272	0.891	144	865	95	113
1.63358e+09	I5072M	0.06	0.107	0.196	190	1508	130	178
1.63358e+09	I940gmM	0.047	0.276	0.888	141	866	96	117
1.63358e+09	I5072M	0.053	0.086	0.245	0	0	0	0
1.63358e+09	I5894F	0.745	0.232	0.531	0	0	0	0
1.63358e+09	I940gmM	0.052	0.269	0.89	146	864	97	122
1.63358e+09	I5072M	0.053	0.083	0.244	0	0	0	0
1.63358e+09	I940gmM	0.051	0.27	0.889	145	866	97	123
1.63358e+09	I5894F	0.745	0.233	0.53	0	0	0	0
1.63358e+09	I940gmM	0.052	0.264	0.887	146	866	96	125
1.63358e+09	I5894F	0.745	0.232	0.531	0	0	0	0
1.63358e+09	I940gmM	0.054	0.26	0.887	148	866	96	128
1.63358e+09	I5894F	0.745	0.232	0.531	0	0	0	0
1.63358e+09	I940gmM	0.054	0.257	0.887	148	868	97	132
1.63358e+09	I5894F	0.745	0.232	0.531	0	0	0	0
1.63358e+09	I940gmM	0.054	0.262	0.885	148	869	99	138
1.63358e+09	I940gmM	0.055	0.257	0.885	149	870	100	143
1.63358e+09	I940gmM	0.057	0.245	0.887	151	872	102	146
1.63358e+09	I940gmM	0.056	0.247	0.885	150	875	103	149
1.63358e+09	I940gmM	0.055	0.244	0.886	149	874	103	152
1.63358e+09	I940gmM	0.057	0.24	0.888	151	871	104	153
1.63358e+09	I5894F	0.747	0.204	0.536	0	0	0	0
1.63358e+09	I940gmM	0.058	0.238	0.884	152	879	104	153
1.63358e+09	I940gmM	0.058	0.243	0.881	152	880	104	152
1.63358e+09	I940gmM	0.057	0.247	0.876	152	885	104	152
1.63358e+09	I940gmM	0.057	0.248	0.877	152	883	104	151
1.63358e+09	I940gmM	0.062	0.235	0.882	157	881	105	151
1.63358e+09	I5072M	0.052	0.083	0.248	0	0	0	0
1.63358e+09	I940gmM	0.069	0.244	0.88	163	878	110	151
1.63358e+09	I5072M	0.052	0.081	0.249	0	0	0	0
1.63358e+09	I940gmM	0.072	0.254	0.878	166	881	114	147
1.63358e+09	I5072M	0.052	0.079	0.25	0	0	0	0
1.63358e+09	I940gmM	0.071	0.275	0.865	165	885	120	138
1.63358e+09	I5072M	0.052	0.079	0.25	0	0	0	0
1.63358e+09	I940gmM	0.086	0.241	0.872	181	888	130	127
1.63358e+09	I5072M	0.052	0.079	0.25	0	0	0	0
1.63358e+09	I940gmM	0.087	0.24	0.872	182	887	142	116
1.63358e+09	I5072M	0.052	0.081	0.248	0	0	0	0
1.63358e+09	I940gmM	0.09	0.278	0.853	184	888	152	105
1.63358e+09	I5072M	0.052	0.079	0.25	0	0	0	0
1.63358e+09	I5072M	0.053	0.078	0.249	0	0	0	0
1.63358e+09	I940gmM	0.1	0.268	0.866	194	887	164	93
1.63358e+09	I5072M	0.053	0.079	0.247	0	0	0	0
1.63358e+09	I940gmM	0.106	0.321	0.846	198	890	170	89
1.63358e+09	I5072M	0.053	0.078	0.249	0	0	0	0
1.63358e+09	I940gmM	0.109	0.311	0.849	201	891	175	86
1.63358e+09	I5072M	0.054	0.076	0.251	0	0	0	0
1.63358e+09	I940gmM	0.112	0.307	0.85	204	890	180	83
1.63358e+09	I5072M	0.053	0.078	0.25	0	0	0	0
1.63358e+09	I940gmM	0.122	0.281	0.859	215	887	186	82
1.63358e+09	I5072M	0.053	0.075	0.25	0	0	0	0
1.63358e+09	I5894F	0.741	0.321	0.519	0	0	0	0
1.63358e+09	I940gmM	0.122	0.293	0.856	214	886	188	82
1.63358e+09	I5072M	0.053	0.075	0.25	0	0	0	0
1.63358e+09	I5894F	0.741	0.321	0.519	0	0	0	0
1.63358e+09	I940gmM	0.121	0.296	0.856	213	886	190	82
1.63358e+09	I5072M	0.053	0.075	0.252	0	0	0	0
1.63358e+09	I5894F	0.74	0.319	0.52	0	0	0	0
1.63358e+09	I940gmM	0.118	0.302	0.853	210	887	190	83
1.63358e+09	I5072M	0.053	0.075	0.252	0	0	0	0
1.63358e+09	I940gmM	0.118	0.305	0.853	210	887	189	84
1.63358e+09	I5072M	0.053	0.075	0.251	0	0	0	0
1.63358e+09	I940gmM	0.116	0.309	0.852	208	887	188	85
1.63358e+09	I5072M	0.054	0.073	0.253	0	0	0	0
1.63358e+09	I940gmM	0.114	0.316	0.854	205	883	187	87
1.63358e+09	I5072M	0.053	0.075	0.251	0	0	0	0
1.63358e+09	I940gmM	0.114	0.314	0.856	205	879	189	88
1.63358e+09	I5072M	0.053	0.075	0.252	0	0	0	0
1.63358e+09	I940gmM	0.117	0.287	0.872	209	872	197	89
1.63358e+09	I5072M	0.054	0.073	0.252	0	0	0	0
1.63358e+09	I940gmM	0.116	0.292	0.873	208	869	204	90
1.63358e+09	I5072M	0.054	0.073	0.252	0	0	0	0
1.63358e+09	I940gmM	0.114	0.298	0.873	205	867	212	91
1.63358e+09	I5072M	0.054	0.074	0.252	0	0	0	0
1.63358e+09	I940gmM	0.11	0.318	0.868	201	866	217	94
1.63358e+09	I5072M	0.054	0.074	0.252	0	0	0	0
1.63358e+09	I940gmM	0.111	0.316	0.87	202	867	222	96
1.63358e+09	I5072M	0.055	0.072	0.252	0	0	0	0
1.63358e+09	I5894F	0.746	0.205	0.535	0	0	0	0
1.63358e+09	I5072M	0.054	0.074	0.251	0	0	0	0
1.63358e+09	I5894F	0.746	0.203	0.535	0	0	0	0
1.63358e+09	I940gmM	0.14	0.313	0.863	229	876	223	97
1.63358e+09	I5072M	0.057	0.102	0.204	0	0	0	0
1.63358e+09	I5072M	0.063	0.151	0.155	192	1507	125	181
1.63358e+09	I5894F	0.746	0.203	0.535	0	0	0	0
1.63358e+09	I940gmM	0.141	0.327	0.857	230	878	223	97
1.63358e+09	I5072M	0.067	0.155	0.167	196	1496	119	180
1.63358e+09	I5894F	0.746	0.203	0.535	0	0	0	0
1.63358e+09	I940gmM	0.136	0.403	0.825	222	877	213	99
1.63358e+09	I5894F	0.746	0.203	0.535	0	0	0	0
1.63358e+09	I940gmM	0.136	0.351	0.845	224	877	206	99
1.63358e+09	I940gmM	0.137	0.346	0.844	225	878	203	100
1.63358e+09	9	0.714	0.433	0.092	654	1342	96	82
1.63358e+09	9	0.731	0.432	0.101	666	1337	96	82
1.63358e+09	9	0.731	0.426	0.122	668	1328	96	82
1.63358e+09	I940gmM	0.139	0.336	0.852	228	876	196	99
1.63358e+09	9	0.73	0.412	0.14	672	1325	96	83
1.63358e+09	9	0.733	0.418	0.141	672	1322	96	85
1.63358e+09	I940gmM	0.139	0.343	0.852	227	875	198	98
1.63358e+09	9	0.731	0.429	0.133	668	1324	96	87
1.63358e+09	I940gmM	0.138	0.327	0.852	227	877	199	98
1.63358e+09	I940gmM	0.137	0.316	0.855	227	875	201	98
1.63358e+09	I940gmM	0.133	0.278	0.868	225	874	202	99
1.63358e+09	I940gmM	0.133	0.278	0.865	225	878	201	100
1.63358e+09	I940gmM	0.132	0.28	0.864	224	874	202	100
1.63358e+09	9	0.611	0.055	0.078	678	1541	101	94
1.63358e+09	I940gmM	0.133	0.275	0.864	225	875	204	101
1.63358e+09	9	0.604	0.064	0.05	669	1557	110	99
1.63358e+09	I940gmM	0.134	0.273	0.864	226	876	204	100
1.63358e+09	9	0.603	0.047	0.072	675	1558	125	104
1.63358e+09	I940gmM	0.134	0.273	0.864	226	876	205	100
1.63358e+09	9	0.604	0.093	0.041	0	0	0	0
1.63358e+09	I940gmM	0.134	0.273	0.864	226	877	205	99
1.63358e+09	9	0.611	0.042	0.096	684	1541	145	106
1.63358e+09	I940gmM	0.132	0.28	0.862	224	877	207	99
1.63358e+09	9	0.613	0.06	0.096	680	1531	160	109
1.63358e+09	I940gmM	0.132	0.283	0.861	224	877	207	99
1.63358e+09	9	0.609	0.085	0.094	670	1520	172	110
1.63358e+09	I940gmM	0.131	0.285	0.86	223	877	207	100
1.63358e+09	9	0.599	0.106	0.075	655	1522	184	110
1.63358e+09	I940gmM	0.131	0.285	0.86	223	877	207	100
1.63358e+09	I940gmM	0.13	0.287	0.859	222	877	209	99
1.63358e+09	I940gmM	0.13	0.287	0.859	222	877	210	99
1.63358e+09	I940gmM	0.13	0.29	0.859	221	876	211	99
1.63358e+09	9	0.52	0.132	0.062	582	1519	192	108
1.63358e+09	I940gmM	0.129	0.284	0.863	221	877	214	99
1.63358e+09	I940gmM	0.156	0.218	0.884	250	882	196	101
1.63358e+09	9	0.519	0.131	0.069	0	0	0	0
1.63358e+09	9	0.521	0.136	0.064	582	1522	168	116
1.63358e+09	I940gmM	0.154	0.225	0.883	248	881	180	103
1.63358e+09	9	0.521	0.134	0.062	595	1526	171	117
1.63358e+09	I940gmM	0.14	0.259	0.877	232	877	174	103
1.63358e+09	9	0.521	0.134	0.06	0	0	0	0
1.63358e+09	9	0.519	0.128	0.065	595	1527	172	116
1.63358e+09	I940gmM	0.152	0.223	0.877	246	882	164	107
1.63358e+09	9	0.521	0.125	0.065	0	0	0	0
1.63358e+09	I940gmM	0.136	0.258	0.869	229	882	162	110
1.63358e+09	9	0.52	0.123	0.067	584	1526	173	114
1.63358e+09	9	0.522	0.124	0.065	597	1524	173	113
1.63358e+09	9	0.521	0.116	0.069	599	1526	172	110
1.63358e+09	9	0.523	0.125	0.066	598	1525	162	110
1.63358e+09	I940gmM	0.142	0.304	0.859	232	877	161	114
1.63358e+09	9	0.523	0.123	0.068	0	0	0	0
1.63358e+09	I940gmM	0.159	0.274	0.866	250	879	153	118
1.63358e+09	9	0.524	0.126	0.067	599	1523	154	109
1.63358e+09	I940gmM	0.165	0.251	0.871	257	882	149	121
1.63358e+09	9	0.524	0.127	0.066	600	1523	148	108
1.63358e+09	I940gmM	0.169	0.262	0.865	260	883	149	122
1.63358e+09	9	0.523	0.12	0.067	603	1520	145	107
1.63358e+09	I940gmM	0.168	0.267	0.861	259	886	150	121
1.63358e+09	9	0.516	0.118	0.075	0	0	0	0
1.63358e+09	I940gmM	0.172	0.246	0.865	264	887	148	120
1.63358e+09	9	0.518	0.123	0.071	0	0	0	0
1.63358e+09	I940gmM	0.179	0.227	0.867	273	888	144	121
1.63358e+09	9	0.515	0.108	0.078	0	0	0	0
1.63358e+09	I940gmM	0.181	0.23	0.865	274	887	142	120
1.63358e+09	9	0.514	0.108	0.079	0	0	0	0
1.63358e+09	I940gmM	0.186	0.239	0.86	278	889	140	119
1.63358e+09	9	0.512	0.105	0.08	0	0	0	0
1.63358e+09	I940gmM	0.184	0.226	0.866	278	889	142	117
1.63358e+09	9	0.512	0.104	0.08	0	0	0	0
[truncated: 88,913 more rows]

## Sheet: Fig5
1646459382	I5072M	0.23	0.14	0.92	0	0	0	0
1646459382	I5072M	0.23	0.14	0.92	0	0	0	0
1646459382	I5072M	0.23	0.14	0.92	0	0	0	0
1646459382	I5072M	0.23	0.14	0.91	0	0	0	0
1646459382	I5072M	0.23	0.14	0.91	0	0	0	0
1646459382	I5072M	0.23	0.14	0.91	0	0	0	0
1646459382	I5072M	0.23	0.14	0.91	0	0	0	0
1646459382	I5072M	0.23	0.14	0.91	0	0	0	0
1646459382	I5072M	0.23	0.14	0.91	0	0	0	0
1646459382	I5072M	0.23	0.14	0.92	0	0	0	0
1646459382	I5072M	0.23	0.14	0.92	0	0	0	0
1646459382	I5072M	0.23	0.14	0.92	0	0	0	0
1646459382	I5072M	0.247	0.095	0.902	355	886	195	148
1646459382	I5072M	0.247	0.095	0.902	355	886	195	148
1646459382	I5072M	0.247	0.095	0.902	355	886	195	148
1646459382	I5072M	0.222	0.099	0.921	0	0	0	0
1646459382	I5072M	0.222	0.099	0.921	0	0	0	0
1646459382	I5072M	0.222	0.099	0.921	0	0	0	0
1646459382	I5072M	0.239	0.097	0.91	346	880	200	156
1646459382	I5072M	0.239	0.097	0.91	346	880	200	156
1646459382	I5072M	0.239	0.097	0.91	346	880	200	156
1646459382	I5072M	0.238	0.099	0.91	345	878	199	162
1646459382	I5072M	0.238	0.099	0.91	345	878	199	162
1646459382	I5072M	0.238	0.099	0.91	345	878	199	162
1646459382	I5072M	0.238	0.101	0.909	345	878	198	167
1646459382	I5072M	0.238	0.101	0.909	345	878	198	167
1646459382	I5072M	0.238	0.101	0.909	345	878	198	167
1646459382	I5072M	0.238	0.103	0.909	345	878	197	171
1646459382	I5072M	0.238	0.103	0.909	345	878	197	171
1646459382	I5072M	0.238	0.103	0.909	345	878	197	171
1646443755	I5072M	0.73	0.371	1.27	730	496	110	117
1646443755	I5072M	0.727	0.367	1.269	729	496	109	119
1646443755	I5072M	0.728	0.372	1.268	728	497	109	122
1646443755	I5072M	0.729	0.374	1.267	728	498	109	124
1646443755	I5072M	0.73	0.374	1.267	729	498	109	126
1646443755	I5072M	0.728	0.367	1.272	730	489	108	122
1646443755	I5072M	0.729	0.369	1.271	730	490	109	118
1646443755	I5072M	0.73	0.379	1.264	727	501	108	121
1646443755	I5072M	0.731	0.381	1.263	727	502	107	124
1646443755	I5072M	0.731	0.381	1.264	727	501	106	127
1646443756	I5072M	0.731	0.379	1.265	728	499	106	128
1646443756	I5072M	0.733	0.386	1.266	727	499	106	129
1646443756	I5072M	0.735	0.388	1.264	728	500	106	130
1646443756	I5072M	0.731	0.376	1.265	729	498	106	130
1646443756	I5072M	0.731	0.379	1.266	728	497	105	130
1646443756	I5072M	0.73	0.373	1.265	729	499	106	130
1646443756	I5072M	0.73	0.362	1.264	733	501	112	132
1646443756	I5072M	0.732	0.359	1.266	735	499	118	130
1646443756	I5072M	0.731	0.362	1.266	734	500	122	130
1646443756	I5072M	0.731	0.356	1.265	735	502	125	129
1646443767	I5072M	0.748	0.222	1.244	797	523	184	137
1646443767	I5072M	0.748	0.222	1.244	797	523	184	137
1646443767	I5072M	0.748	0.222	1.244	797	523	184	137
1646443767	I5072M	0.758	0.243	1.248	797	524	179	136
1646443767	I5072M	0.758	0.243	1.248	797	524	179	136
1646443767	I5072M	0.758	0.243	1.248	797	524	179	136
1646443767	I5072M	0.7	0.25	1.3	0	0	0	0
1646443767	I5072M	0.7	0.25	1.3	0	0	0	0
1646443767	I5072M	0.7	0.25	1.3	0	0	0	0
1646443767	I5072M	0.763	0.243	1.262	0	0	0	0
1646443767	I5072M	0.763	0.243	1.262	0	0	0	0
1646443767	I5072M	0.763	0.243	1.262	0	0	0	0
1646443767	I5072M	0.764	0.242	1.263	0	0	0	0
1646443767	I5072M	0.764	0.242	1.263	0	0	0	0
1646443767	I5072M	0.764	0.242	1.263	0	0	0	0
1646443767	I5072M	0.764	0.244	1.265	0	0	0	0
1646443767	I5072M	0.764	0.244	1.265	0	0	0	0
1646443767	I5072M	0.764	0.244	1.265	0	0	0	0
1646443767	I5072M	0.7	0.3	1.3	0	0	0	0
1646443767	I5072M	0.7	0.3	1.3	0	0	0	0
1646443767	I5072M	0.7	0.3	1.3	0	0	0	0
1646443767	I5072M	0.772	0.249	1.246	805	542	178	136
1646443767	I5072M	0.772	0.249	1.246	805	542	178	136
1646443767	I5072M	0.772	0.249	1.246	805	542	178	136
1646443767	I5072M	0.7	0.32	1.3	0	0	0	0
1646443767	I5072M	0.7	0.32	1.3	0	0	0	0
1646443767	I5072M	0.7	0.32	1.3	0	0	0	0
1646443767	I5072M	0.7	0.32	1.3	0	0	0	0
1646443767	I5072M	0.7	0.32	1.3	0	0	0	0
1646443767	I5072M	0.7	0.32	1.3	0	0	0	0
1646443768	I5072M	0.77	0.251	1.269	0	0	0	0
1646443768	I5072M	0.77	0.251	1.269	0	0	0	0
1646443768	I5072M	0.77	0.251	1.269	0	0	0	0
1646443768	I5072M	0.77	0.251	1.269	0	0	0	0
1646443768	I5072M	0.77	0.251	1.269	0	0	0	0
1646443768	I5072M	0.77	0.251	1.269	0	0	0	0
1646443768	I5072M	0.77	0.251	1.269	0	0	0	0
1646443768	I5072M	0.77	0.251	1.269	0	0	0	0
1646443768	I5072M	0.77	0.251	1.269	0	0	0	0
1646443768	I5072M	0.77	0.251	1.269	0	0	0	0
1646443768	I5072M	0.77	0.251	1.268	0	0	0	0
1646443768	I5072M	0.77	0.251	1.268	0	0	0	0
1646443768	I5072M	0.77	0.251	1.268	0	0	0	0
1646443768	I5072M	0.77	0.251	1.268	0	0	0	0
1646443768	I5072M	0.77	0.251	1.268	0	0	0	0
1646443768	I5072M	0.77	0.254	1.27	0	0	0	0
1646443768	I5072M	0.77	0.254	1.27	0	0	0	0
1646443768	I5072M	0.77	0.254	1.27	0	0	0	0
1646443768	I5072M	0.77	0.254	1.27	0	0	0	0
1646443768	I5072M	0.77	0.254	1.27	0	0	0	0
1646443768	I5072M	0.771	0.263	1.251	800	530	180	136
1646443768	I5072M	0.771	0.263	1.251	800	530	180	136
1646443768	I5072M	0.771	0.263	1.251	800	530	180	136
1646443768	I5072M	0.771	0.263	1.251	800	530	180	136
1646443768	I5072M	0.771	0.263	1.251	800	530	180	136
1646443768	I5072M	0.775	0.274	1.274	0	0	0	0
1646443768	I5072M	0.775	0.274	1.274	0	0	0	0
1646443768	I5072M	0.775	0.274	1.274	0	0	0	0
1646443768	I5072M	0.775	0.274	1.274	0	0	0	0
1646443768	I5072M	0.775	0.274	1.274	0	0	0	0
1646443768	I5072M	0.775	0.273	1.274	0	0	0	0
1646443768	I5072M	0.775	0.273	1.274	0	0	0	0
1646443768	I5072M	0.775	0.273	1.274	0	0	0	0
1646443768	I5072M	0.775	0.273	1.274	0	0	0	0
1646443768	I5072M	0.775	0.273	1.274	0	0	0	0
1646443768	I5072M	0.775	0.276	1.276	0	0	0	0
1646443768	I5072M	0.775	0.276	1.276	0	0	0	0
1646443768	I5072M	0.775	0.276	1.276	0	0	0	0
1646443768	I5072M	0.775	0.276	1.276	0	0	0	0
1646443768	I5072M	0.775	0.276	1.276	0	0	0	0
1646443768	I5072M	0.7	0.32	1.29	0	0	0	0
1646443768	I5072M	0.7	0.32	1.29	0	0	0	0
1646443768	I5072M	0.7	0.32	1.29	0	0	0	0
1646443768	I5072M	0.7	0.32	1.29	0	0	0	0
1646443768	I5072M	0.7	0.32	1.29	0	0	0	0
1646443768	I5072M	0.7	0.32	1.3	0	0	0	0
1646443768	I5072M	0.7	0.32	1.3	0	0	0	0
1646443768	I5072M	0.7	0.32	1.3	0	0	0	0
1646443768	I5072M	0.7	0.32	1.3	0	0	0	0
1646443768	I5072M	0.7	0.32	1.3	0	0	0	0
1646443769	I5072M	0.768	0.343	1.269	770	491	159	124
1646443769	I5072M	0.768	0.343	1.269	770	491	159	124
1646443769	I5072M	0.767	0.344	1.268	769	491	143	115
1646443769	I5072M	0.767	0.344	1.268	769	491	143	115
1646443769	I5072M	0.765	0.337	1.267	770	494	123	103
1646443769	I5072M	0.765	0.337	1.267	770	494	123	103
1646443769	I5072M	0.754	0.312	1.265	770	491	116	98
1646443769	I5072M	0.754	0.312	1.265	770	491	116	98
1646443769	I5072M	0.764	0.337	1.266	769	493	110	94
1646443769	I5072M	0.764	0.337	1.266	769	493	110	94
1646443769	I5072M	0.753	0.312	1.263	769	492	105	90
1646443769	I5072M	0.753	0.312	1.263	769	492	105	90
1646443769	I5072M	0.753	0.312	1.264	769	491	101	88
1646443769	I5072M	0.753	0.312	1.264	769	491	101	88
1646443769	I5072M	0.753	0.312	1.262	769	492	98	86
1646443769	I5072M	0.753	0.312	1.262	769	492	98	86
1646443769	I5072M	0.749	0.299	1.263	770	493	95	83
1646443769	I5072M	0.749	0.299	1.263	770	493	95	83
1646443770	358	0.758	0.26	1.258	0	0	0	0
1646443770	358	0.758	0.26	1.258	0	0	0	0
1646443770	358	0.759	0.265	1.259	0	0	0	0
1646443770	358	0.759	0.265	1.259	0	0	0	0
1646443770	358	0.758	0.268	1.258	0	0	0	0
1646443770	358	0.758	0.268	1.258	0	0	0	0
1646443770	358	0.757	0.264	1.257	0	0	0	0
1646443770	358	0.757	0.264	1.257	0	0	0	0
1646443770	358	0.756	0.251	1.253	0	0	0	0
1646443770	358	0.756	0.251	1.253	0	0	0	0
1646443770	358	0.739	0.277	1.247	769	515	197	160
1646443770	358	0.739	0.277	1.247	769	515	197	160
1646443770	358	0.74	0.279	1.247	769	514	196	159
1646443770	358	0.74	0.279	1.247	769	514	196	159
1646443770	358	0.742	0.28	1.247	770	515	193	157
1646443770	358	0.742	0.28	1.247	770	515	193	157
1646461073	I5072M	0.284	0.243	0.894	369	851	202	137
1646461073	I5072M	0.271	0.243	0.895	357	849	207	135
1646461073	I5072M	0.262	0.246	0.889	349	854	218	134
1646461073	I5072M	0.262	0.229	0.892	351	854	234	132
1646461073	I5072M	0.272	0.208	0.899	0	0	0	0
1646461073	I5072M	0.182	0.379	0.853	263	855	230	124
1646461073	I5072M	0.25	0.28	0.92	0	0	0	0
1646461073	I5072M	0.146	0.364	0.863	232	855	229	119
1646461073	I5072M	0.11	0.33	0.89	227	855	229	114
1646461073	I5072M	0.11	0.31	0.9	214	862	231	114
1646461073	I5894F	0.274	-0.019	0.97	403	852	168	117
1646461073	I5894F	0.274	-0.019	0.97	403	852	168	117
1646461073	I5894F	0.286	0.011	0.951	410	850	167	117
1646461073	I5894F	0.286	0.011	0.951	410	850	167	117
1646461073	I5894F	0.268	-0.045	0.961	401	854	167	117
1646461073	I5894F	0.268	-0.045	0.961	401	854	167	117
1646461074	I5072M	0.11	0.31	0.9	198	869	220	114
1646461074	I5072M	0.11	0.31	0.9	198	869	220	114
1646461074	I5072M	0.1	0.261	0.878	193	871	211	116
1646461074	I5072M	0.1	0.261	0.878	193	871	211	116
1646461074	I5072M	0.091	0.239	0.882	185	876	200	120
1646461074	I5072M	0.091	0.239	0.882	185	876	200	120
1646461074	I5072M	0.087	0.203	0.884	183	884	186	122
1646461074	I5072M	0.087	0.203	0.884	183	884	186	122
1646461074	I5072M	0.076	0.187	0.883	172	884	166	123
1646461074	I5072M	0.076	0.187	0.883	172	884	166	123
1646461074	I5072M	0.065	0.139	0.895	161	892	148	125
1646461074	I5072M	0.065	0.139	0.895	161	892	148	125
1646461074	I5072M	0.073	0.095	0.906	170	892	132	132
1646461074	I5072M	0.073	0.095	0.906	170	892	132	132
1646461074	I5072M	0.07	0.12	0.91	0	0	0	0
1646461074	I5072M	0.07	0.12	0.91	0	0	0	0
1646461074	I5072M	0.084	0.074	0.903	0	0	0	0
1646461074	I5072M	0.084	0.074	0.903	0	0	0	0
1646461074	I5072M	0.09	0.09	0.9	0	0	0	0
1646461074	I5072M	0.09	0.09	0.9	0	0	0	0
1646461075	I5894F	0.293	0.232	0.895	0	0	0	0
1646461075	I5894F	0.293	0.232	0.895	0	0	0	0
1646461075	I5894F	0.293	0.232	0.895	0	0	0	0
1646461075	I5894F	0.293	0.232	0.895	0	0	0	0
1646461075	I5894F	0.293	0.232	0.895	0	0	0	0
1646461075	I5894F	0.295	0.232	0.896	0	0	0	0
1646461075	I5894F	0.295	0.232	0.896	0	0	0	0
1646461075	I5894F	0.295	0.232	0.896	0	0	0	0
1646461075	I5894F	0.295	0.232	0.896	0	0	0	0
1646461075	I5894F	0.295	0.232	0.896	0	0	0	0
1646461075	I5894F	0.25	0.24	0.91	0	0	0	0
1646461075	I5894F	0.25	0.24	0.91	0	0	0	0
1646461075	I5894F	0.25	0.24	0.91	0	0	0	0
1646461075	I5894F	0.25	0.24	0.91	0	0	0	0
1646461075	I5894F	0.25	0.24	0.91	0	0	0	0
1646461075	I5894F	0.25	0.24	0.9	0	0	0	0
1646461075	I5894F	0.25	0.24	0.9	0	0	0	0
1646461075	I5894F	0.25	0.24	0.9	0	0	0	0
1646461075	I5894F	0.25	0.24	0.9	0	0	0	0
1646461075	I5894F	0.25	0.24	0.9	0	0	0	0
1646461075	I5894F	0.25	0.24	0.9	0	0	0	0
1646461075	I5894F	0.25	0.24	0.9	0	0	0	0
1646461075	I5894F	0.25	0.24	0.9	0	0	0	0
1646461075	I5894F	0.25	0.24	0.9	0	0	0	0
1646461075	I5894F	0.25	0.24	0.9	0	0	0	0
1646461075	I5894F	0.25	0.24	0.91	0	0	0	0
1646461075	I5894F	0.25	0.24	0.91	0	0	0	0
1646461075	I5894F	0.25	0.24	0.91	0	0	0	0
1646461075	I5894F	0.25	0.24	0.91	0	0	0	0
1646461075	I5894F	0.25	0.24	0.91	0	0	0	0
1646461075	I5894F	0.25	0.24	0.91	0	0	0	0
1646461075	I5894F	0.25	0.24	0.91	0	0	0	0
1646461075	I5894F	0.25	0.24	0.91	0	0	0	0
1646461075	I5894F	0.25	0.24	0.91	0	0	0	0
1646461075	I5894F	0.25	0.24	0.91	0	0	0	0
1646461075	I5894F	0.315	0.197	0.897	405	856	166	118
1646461075	I5894F	0.315	0.197	0.897	405	856	166	118
1646461075	I5894F	0.315	0.197	0.897	405	856	166	118
1646461075	I5894F	0.315	0.197	0.897	405	856	166	118
1646461075	I5894F	0.315	0.197	0.897	405	856	166	118
1646461075	I5894F	0.314	0.193	0.899	405	855	166	118
1646461075	I5894F	0.314	0.193	0.899	405	855	166	118
1646461075	I5894F	0.314	0.193	0.899	405	855	166	118
1646461075	I5894F	0.314	0.193	0.899	405	855	166	118
1646461075	I5894F	0.314	0.193	0.899	405	855	166	118
1646461075	I5894F	0.314	0.182	0.903	407	853	167	118
1646461075	I5894F	0.314	0.182	0.903	407	853	167	118
1646461075	I5894F	0.314	0.182	0.903	407	853	167	118
1646461075	I5894F	0.314	0.182	0.903	407	853	167	118
1646461075	I5894F	0.314	0.182	0.903	407	853	167	118
1646461076	I5072M	0.091	-0.002	0.919	194	899	162	138
1646461076	I5072M	0.091	-0.002	0.919	194	899	162	138
1646461076	I5072M	0.09	0.001	0.916	193	902	160	143
1646461076	I5072M	0.09	0.001	0.916	193	902	160	143
1646461076	I5072M	0.091	0	0.916	194	902	159	146
1646461076	I5072M	0.091	0	0.916	194	902	159	146
1646461076	I5072M	0.09	0.003	0.915	193	902	159	148
1646461076	I5072M	0.09	0.003	0.915	193	902	159	148
1646461076	I5072M	0.09	0.003	0.915	193	902	160	149
1646461076	I5072M	0.09	0.003	0.915	193	902	160	149
1646461076	I5072M	0.09	0.003	0.914	193	903	160	150
1646461076	I5072M	0.09	0.003	0.914	193	903	160	150
1646461076	I5072M	0.09	0.005	0.913	192	904	162	150
1646461076	I5072M	0.09	0.005	0.913	192	904	162	150
1646461076	I5072M	0.089	0.006	0.912	191	904	163	150
1646461076	I5072M	0.089	0.006	0.912	191	904	163	150
1646461076	I5072M	0.09	0.006	0.913	192	904	164	151
1646461076	I5072M	0.09	0.006	0.913	192	904	164	151
1646461076	I5072M	0.09	0.007	0.913	192	904	163	151
1646461076	I5072M	0.09	0.007	0.913	192	904	163	151
1646461253	I5894F	0.133	0.211	0.888	228	876	162	165
1646461253	I5894F	0.133	0.211	0.888	228	876	162	165
1646461253	I5894F	0.133	0.211	0.888	228	876	162	165
1646461253	I5894F	0.132	0.208	0.889	227	875	158	165
1646461253	I5894F	0.132	0.208	0.889	227	875	158	165
1646461253	I5894F	0.132	0.208	0.889	227	875	158	165
1646461253	I5894F	0.128	0.216	0.888	223	874	153	165
1646461253	I5894F	0.128	0.216	0.888	223	874	153	165
1646461253	I5894F	0.128	0.216	0.888	223	874	153	165
1646461253	I5894F	0.127	0.218	0.886	222	878	149	166
1646461253	I5894F	0.127	0.218	0.886	222	878	149	166
1646461253	I5894F	0.127	0.218	0.886	222	878	149	166
1646461253	I5894F	0.124	0.215	0.882	219	880	147	166
1646461253	I5894F	0.124	0.215	0.882	219	880	147	166
1646461253	I5894F	0.124	0.215	0.882	219	880	147	166
1646461253	I5894F	0.121	0.207	0.884	217	879	146	166
1646461253	I5894F	0.121	0.207	0.884	217	879	146	166
1646461253	I5894F	0.121	0.207	0.884	217	879	146	166
1646461253	I5894F	0.119	0.205	0.885	215	881	145	164
1646461253	I5894F	0.119	0.205	0.885	215	881	145	164
1646461253	I5894F	0.119	0.205	0.885	215	881	145	164
1646461253	I5894F	0.09	0.18	0.9	0	0	0	0
1646461253	I5894F	0.09	0.18	0.9	0	0	0	0
1646461253	I5894F	0.09	0.18	0.9	0	0	0	0
1646461253	I5894F	0.112	0.179	0.893	209	880	146	165
1646461253	I5894F	0.112	0.179	0.893	209	880	146	165
1646461253	I5894F	0.112	0.179	0.893	209	880	146	165
1646461253	I5894F	0.103	0.183	0.886	200	892	151	161
1646461253	I5894F	0.103	0.183	0.886	200	892	151	161
1646461253	I5894F	0.103	0.183	0.886	200	892	151	161
1646461261	I5072M	0.198	0.351	0.852	279	892	194	156
1646461261	I5072M	0.198	0.351	0.852	279	892	194	156
1646461261	I5072M	0.198	0.351	0.852	279	892	194	156
1646461261	I5072M	0.198	0.351	0.852	279	892	194	156
1646461261	I5072M	0.198	0.351	0.852	279	892	194	156
1646461261	I5072M	0.198	0.351	0.852	279	892	194	156
1646461261	I5072M	0.198	0.351	0.852	279	892	194	156
1646461261	I5072M	0.198	0.351	0.852	279	892	194	156
1646461261	I5072M	0.197	0.348	0.843	279	896	205	153
1646461261	I5072M	0.197	0.348	0.843	279	896	205	153
1646461261	I5072M	0.197	0.348	0.843	279	896	205	153
1646461261	I5072M	0.197	0.348	0.843	279	896	205	153
1646461261	I5072M	0.197	0.348	0.843	279	896	205	153
1646461261	I5072M	0.197	0.348	0.843	279	896	205	153
1646461261	I5072M	0.197	0.348	0.843	279	896	205	153
1646461261	I5072M	0.197	0.348	0.843	279	896	205	153
1646461261	I5072M	0.198	0.343	0.846	280	895	208	152
1646461261	I5072M	0.198	0.343	0.846	280	895	208	152
1646461261	I5072M	0.198	0.343	0.846	280	895	208	152
1646461261	I5072M	0.198	0.343	0.846	280	895	208	152
1646461261	I5072M	0.198	0.343	0.846	280	895	208	152
1646461261	I5072M	0.198	0.343	0.846	280	895	208	152
1646461261	I5072M	0.198	0.343	0.846	280	895	208	152
1646461261	I5072M	0.198	0.343	0.846	280	895	208	152
1646461261	I5072M	0.196	0.337	0.848	279	895	209	150
1646461261	I5072M	0.196	0.337	0.848	279	895	209	150
1646461261	I5072M	0.196	0.337	0.848	279	895	209	150
1646461261	I5072M	0.196	0.337	0.848	279	895	209	150
1646461261	I5072M	0.196	0.337	0.848	279	895	209	150
1646461261	I5072M	0.196	0.337	0.848	279	895	209	150
1646461261	I5072M	0.196	0.337	0.848	279	895	209	150
1646461261	I5072M	0.196	0.337	0.848	279	895	209	150
1646461261	I5072M	0.196	0.347	0.843	278	897	210	148
1646461261	I5072M	0.196	0.347	0.843	278	897	210	148
1646461261	I5072M	0.196	0.347	0.843	278	897	210	148
1646461261	I5072M	0.196	0.347	0.843	278	897	210	148
1646461261	I5072M	0.196	0.347	0.843	278	897	210	148
1646461261	I5072M	0.196	0.347	0.843	278	897	210	148
1646461261	I5072M	0.196	0.347	0.843	278	897	210	148
1646461261	I5072M	0.196	0.347	0.843	278	897	210	148
1646461261	I5072M	0.196	0.34	0.844	279	896	211	145
1646461261	I5072M	0.196	0.34	0.844	279	896	211	145
1646461261	I5072M	0.196	0.34	0.844	279	896	211	145
1646461261	I5072M	0.196	0.34	0.844	279	896	211	145
1646461261	I5072M	0.196	0.34	0.844	279	896	211	145
1646461261	I5072M	0.196	0.34	0.844	279	896	211	145
1646461261	I5072M	0.196	0.34	0.844	279	896	211	145
1646461261	I5072M	0.196	0.34	0.844	279	896	211	145
1646461261	I5072M	0.198	0.336	0.844	281	896	213	143
1646461261	I5072M	0.198	0.336	0.844	281	896	213	143
1646461261	I5072M	0.198	0.336	0.844	281	896	213	143
1646461261	I5072M	0.198	0.336	0.844	281	896	213	143
1646461261	I5072M	0.198	0.336	0.844	281	896	213	143
1646461261	I5072M	0.198	0.336	0.844	281	896	213	143
1646461261	I5072M	0.198	0.336	0.844	281	896	213	143
1646461261	I5072M	0.198	0.336	0.844	281	896	213	143
1646461261	I5072M	0.195	0.328	0.842	279	897	216	139
1646461261	I5072M	0.195	0.328	0.842	279	897	216	139
1646461261	I5072M	0.195	0.328	0.842	279	897	216	139
1646461261	I5072M	0.195	0.328	0.842	279	897	216	139
1646461261	I5072M	0.195	0.328	0.842	279	897	216	139
1646461261	I5072M	0.195	0.328	0.842	279	897	216	139
1646461261	I5072M	0.195	0.328	0.842	279	897	216	139
1646461261	I5072M	0.195	0.328	0.842	279	897	216	139
1646461261	I5894F	0.266	0.181	0.911	0	0	0	0
1646461261	I5894F	0.266	0.181	0.911	0	0	0	0
1646461261	I5894F	0.269	0.178	0.91	0	0	0	0
1646461261	I5894F	0.269	0.178	0.91	0	0	0	0
1646461262	I5894F	0.262	0.179	0.906	0	0	0	0
1646461262	I5072M	0.199	0.338	0.845	281	895	223	132
1646461262	I5072M	0.199	0.338	0.845	281	895	223	132
1646461262	I5072M	0.199	0.338	0.845	281	895	223	132
1646461262	I5072M	0.199	0.338	0.845	281	895	223	132
1646461262	I5072M	0.199	0.338	0.845	281	895	223	132
1646461262	I5072M	0.199	0.338	0.845	281	895	223	132
1646461262	I5072M	0.199	0.338	0.845	281	895	223	132
1646461262	I5072M	0.199	0.338	0.845	281	895	223	132
1646461262	I5072M	0.199	0.338	0.845	281	895	223	132
1646461262	I5072M	0.199	0.341	0.844	281	896	225	130
1646461262	I5072M	0.199	0.341	0.844	281	896	225	130
1646461262	I5072M	0.199	0.341	0.844	281	896	225	130
1646461262	I5072M	0.199	0.341	0.844	281	896	225	130
1646461262	I5072M	0.199	0.341	0.844	281	896	225	130
1646461262	I5072M	0.199	0.341	0.844	281	896	225	130
1646461262	I5072M	0.199	0.341	0.844	281	896	225	130
1646461262	I5072M	0.199	0.341	0.844	281	896	225	130
1646461262	I5072M	0.199	0.341	0.844	281	896	225	130
1646461262	I5072M	0.198	0.343	0.843	280	897	225	128
1646461262	I5072M	0.198	0.343	0.843	280	897	225	128
1646461262	I5072M	0.198	0.343	0.843	280	897	225	128
1646461262	I5072M	0.198	0.343	0.843	280	897	225	128
1646461262	I5072M	0.198	0.343	0.843	280	897	225	128
1646461262	I5072M	0.198	0.343	0.843	280	897	225	128
1646461262	I5072M	0.198	0.343	0.843	280	897	225	128
1646461262	I5072M	0.198	0.343	0.843	280	897	225	128
1646461262	I5072M	0.198	0.343	0.843	280	897	225	128
1646461262	I5072M	0.197	0.344	0.843	279	898	224	127
1646461262	I5072M	0.197	0.344	0.843	279	898	224	127
1646461262	I5072M	0.197	0.344	0.843	279	898	224	127
1646461262	I5072M	0.197	0.344	0.843	279	898	224	127
1646461262	I5072M	0.197	0.344	0.843	279	898	224	127
1646461262	I5072M	0.197	0.344	0.843	279	898	224	127
1646461262	I5072M	0.197	0.344	0.843	279	898	224	127
1646461262	I5072M	0.197	0.344	0.843	279	898	224	127
1646461262	I5072M	0.197	0.344	0.843	279	898	224	127
1646461262	I5072M	0.196	0.347	0.842	278	898	222	126
1646461262	I5072M	0.196	0.347	0.842	278	898	222	126
1646461262	I5072M	0.196	0.347	0.842	278	898	222	126
1646461262	I5072M	0.196	0.347	0.842	278	898	222	126
1646461262	I5072M	0.196	0.347	0.842	278	898	222	126
1646461262	I5072M	0.196	0.347	0.842	278	898	222	126
1646461262	I5072M	0.196	0.347	0.842	278	898	222	126
1646461262	I5072M	0.196	0.347	0.842	278	898	222	126
1646461262	I5072M	0.196	0.347	0.842	278	898	222	126
1646461262	I5072M	0.196	0.347	0.842	278	899	220	127
1646461262	I5072M	0.196	0.347	0.842	278	899	220	127
1646461262	I5072M	0.196	0.347	0.842	278	899	220	127
1646461262	I5072M	0.196	0.347	0.842	278	899	220	127
1646461262	I5072M	0.196	0.347	0.842	278	899	220	127
1646461262	I5072M	0.196	0.347	0.842	278	899	220	127
1646461262	I5072M	0.196	0.347	0.842	278	899	220	127
1646461262	I5072M	0.196	0.347	0.842	278	899	220	127
1646461262	I5072M	0.196	0.347	0.842	278	899	220	127
1646461262	I5072M	0.195	0.325	0.843	279	899	220	129
1646461262	I5072M	0.195	0.325	0.843	279	899	220	129
1646461262	I5072M	0.195	0.325	0.843	279	899	220	129
1646461262	I5072M	0.195	0.325	0.843	279	899	220	129
1646461262	I5072M	0.195	0.325	0.843	279	899	220	129
1646461262	I5072M	0.195	0.325	0.843	279	899	220	129
1646461262	I5072M	0.195	0.325	0.843	279	899	220	129
1646461262	I5072M	0.195	0.325	0.843	279	899	220	129
1646461262	I5072M	0.195	0.325	0.843	279	899	220	129
1646461262	I5072M	0.196	0.332	0.847	279	895	220	130
1646461262	I5072M	0.196	0.332	0.847	279	895	220	130
1646461262	I5072M	0.196	0.332	0.847	279	895	220	130
1646461262	I5072M	0.196	0.332	0.847	279	895	220	130
1646461262	I5072M	0.196	0.332	0.847	279	895	220	130
1646461262	I5072M	0.196	0.332	0.847	279	895	220	130
1646461262	I5072M	0.196	0.332	0.847	279	895	220	130
1646461262	I5072M	0.196	0.332	0.847	279	895	220	130
1646461262	I5072M	0.196	0.332	0.847	279	895	220	130
1646461262	I5072M	0.197	0.333	0.848	280	892	221	130
1646461262	I5072M	0.197	0.333	0.848	280	892	221	130
1646461262	I5072M	0.197	0.333	0.848	280	892	221	130
1646461262	I5072M	0.197	0.333	0.848	280	892	221	130
1646461262	I5072M	0.197	0.333	0.848	280	892	221	130
1646461262	I5072M	0.197	0.333	0.848	280	892	221	130
1646461262	I5072M	0.197	0.333	0.848	280	892	221	130
1646461262	I5072M	0.197	0.333	0.848	280	892	221	130
1646461262	I5072M	0.197	0.333	0.848	280	892	221	130
1646461263	I5072M	0.195	0.34	0.844	278	895	221	130
1646461263	I5894F	0.246	0.174	0.91	346	880	186	161
1646461263	I5894F	0.246	0.174	0.91	346	880	186	161
1646461263	I5894F	0.246	0.174	0.91	346	880	186	161
1646461263	I5894F	0.246	0.174	0.91	346	880	186	161
1646461263	I5894F	0.246	0.174	0.91	346	880	186	161
1646461263	I5894F	0.246	0.174	0.91	346	880	186	161
1646461263	I5894F	0.246	0.174	0.91	346	880	186	161
1646461263	I5894F	0.246	0.174	0.91	346	880	186	161
1646461263	I5894F	0.246	0.174	0.91	346	880	186	161
1646461263	I5894F	0.245	0.172	0.911	0	0	0	0
1646461263	I5894F	0.245	0.172	0.911	0	0	0	0
1646461263	I5894F	0.245	0.172	0.911	0	0	0	0
1646461263	I5894F	0.245	0.172	0.911	0	0	0	0
1646461263	I5894F	0.245	0.172	0.911	0	0	0	0
1646461263	I5894F	0.245	0.172	0.911	0	0	0	0
1646461263	I5894F	0.245	0.172	0.911	0	0	0	0
1646461263	I5894F	0.245	0.172	0.911	0	0	0	0
1646461263	I5894F	0.245	0.172	0.911	0	0	0	0
1646461263	I5894F	0.244	0.174	0.912	0	0	0	0
1646461263	I5894F	0.244	0.174	0.912	0	0	0	0
1646461263	I5894F	0.244	0.174	0.912	0	0	0	0
1646461263	I5894F	0.244	0.174	0.912	0	0	0	0
1646461263	I5894F	0.244	0.174	0.912	0	0	0	0
1646461263	I5894F	0.244	0.174	0.912	0	0	0	0
1646461263	I5894F	0.244	0.174	0.912	0	0	0	0
1646461263	I5894F	0.244	0.174	0.912	0	0	0	0
1646461263	I5894F	0.244	0.174	0.912	0	0	0	0
1646461263	I5894F	0.242	0.16	0.912	343	882	176	156
1646461263	I5894F	0.242	0.16	0.912	343	882	176	156
1646461263	I5894F	0.242	0.16	0.912	343	882	176	156
1646461263	I5894F	0.242	0.16	0.912	343	882	176	156
1646461263	I5894F	0.242	0.16	0.912	343	882	176	156
1646461263	I5894F	0.242	0.16	0.912	343	882	176	156
1646461263	I5894F	0.242	0.16	0.912	343	882	176	156
1646461263	I5894F	0.242	0.16	0.912	343	882	176	156
1646461263	I5894F	0.242	0.16	0.912	343	882	176	156
1646461263	I5894F	0.24	0.162	0.912	340	879	168	151
1646461263	I5894F	0.24	0.162	0.912	340	879	168	151
1646461263	I5894F	0.24	0.162	0.912	340	879	168	151
1646461263	I5894F	0.24	0.162	0.912	340	879	168	151
1646461263	I5894F	0.24	0.162	0.912	340	879	168	151
1646461263	I5894F	0.24	0.162	0.912	340	879	168	151
1646461263	I5894F	0.24	0.162	0.912	340	879	168	151
1646461263	I5894F	0.24	0.162	0.912	340	879	168	151
1646461263	I5894F	0.24	0.162	0.912	340	879	168	151
1646461263	I5894F	0.237	0.172	0.913	0	0	0	0
1646461263	I5894F	0.237	0.172	0.913	0	0	0	0
1646461263	I5894F	0.237	0.172	0.913	0	0	0	0
1646461263	I5894F	0.237	0.172	0.913	0	0	0	0
1646461263	I5894F	0.237	0.172	0.913	0	0	0	0
1646461263	I5894F	0.237	0.172	0.913	0	0	0	0
1646461263	I5894F	0.237	0.172	0.913	0	0	0	0
1646461263	I5894F	0.237	0.172	0.913	0	0	0	0
1646461263	I5894F	0.237	0.172	0.913	0	0	0	0
1646461263	I5894F	0.233	0.187	0.914	0	0	0	0
1646461263	I5894F	0.233	0.187	0.914	0	0	0	0
1646461263	I5894F	0.233	0.187	0.914	0	0	0	0
1646461263	I5894F	0.233	0.187	0.914	0	0	0	0
1646461263	I5894F	0.233	0.187	0.914	0	0	0	0
1646461263	I5894F	0.233	0.187	0.914	0	0	0	0
1646461263	I5894F	0.233	0.187	0.914	0	0	0	0
1646461263	I5894F	0.233	0.187	0.914	0	0	0	0
1646461263	I5894F	0.233	0.187	0.914	0	0	0	0
1646461263	I5894F	0.232	0.182	0.913	0	0	0	0
1646461263	I5894F	0.232	0.182	0.913	0	0	0	0
1646461263	I5894F	0.232	0.182	0.913	0	0	0	0
1646461263	I5894F	0.232	0.182	0.913	0	0	0	0
1646461263	I5894F	0.232	0.182	0.913	0	0	0	0
1646461263	I5894F	0.232	0.182	0.913	0	0	0	0
1646461263	I5894F	0.232	0.182	0.913	0	0	0	0
1646461263	I5894F	0.232	0.182	0.913	0	0	0	0
1646461263	I5894F	0.232	0.182	0.913	0	0	0	0
1646461263	I5894F	0.225	0.201	0.917	0	0	0	0
1646461263	I5894F	0.225	0.201	0.917	0	0	0	0
1646461263	I5894F	0.225	0.201	0.917	0	0	0	0
1646461263	I5894F	0.225	0.201	0.917	0	0	0	0
1646461263	I5894F	0.225	0.201	0.917	0	0	0	0
1646461263	I5894F	0.225	0.201	0.917	0	0	0	0
1646461263	I5894F	0.225	0.201	0.917	0	0	0	0
1646461263	I5894F	0.225	0.201	0.917	0	0	0	0
1646461263	I5894F	0.225	0.201	0.917	0	0	0	0
1646461264	I5894F	0.22	0.199	0.919	0	0	0	0
1646461264	I5894F	0.22	0.199	0.919	0	0	0	0
1646461264	I5894F	0.22	0.199	0.919	0	0	0	0
1646461264	I5894F	0.22	0.199	0.919	0	0	0	0
1646461264	I5894F	0.22	0.199	0.919	0	0	0	0
1646461264	I5894F	0.22	0.199	0.919	0	0	0	0
1646461264	I5894F	0.213	0.188	0.919	0	0	0	0
1646461264	I5894F	0.213	0.188	0.919	0	0	0	0
1646461264	I5894F	0.213	0.188	0.919	0	0	0	0
1646461264	I5894F	0.213	0.188	0.919	0	0	0	0
1646461264	I5894F	0.213	0.188	0.919	0	0	0	0
1646461264	I5894F	0.213	0.188	0.919	0	0	0	0
1646461264	I5894F	0.21	0.164	0.92	0	0	0	0
1646461264	I5894F	0.21	0.164	0.92	0	0	0	0
1646461264	I5894F	0.21	0.164	0.92	0	0	0	0
1646461264	I5894F	0.21	0.164	0.92	0	0	0	0
1646461264	I5894F	0.21	0.164	0.92	0	0	0	0
1646461264	I5894F	0.21	0.164	0.92	0	0	0	0
1646461264	I5894F	0.203	0.202	0.876	298	893	172	150
1646461264	I5894F	0.203	0.202	0.876	298	893	172	150
1646461264	I5894F	0.203	0.202	0.876	298	893	172	150
1646461264	I5894F	0.203	0.202	0.876	298	893	172	150
1646461264	I5894F	0.203	0.202	0.876	298	893	172	150
1646461264	I5894F	0.203	0.202	0.876	298	893	172	150
1646461264	I5894F	0.2	0.19	0.875	296	897	177	149
1646461264	I5894F	0.2	0.19	0.875	296	897	177	149
1646461264	I5894F	0.2	0.19	0.875	296	897	177	149
1646461264	I5894F	0.2	0.19	0.875	296	897	177	149
1646461264	I5894F	0.2	0.19	0.875	296	897	177	149
1646461264	I5894F	0.2	0.19	0.875	296	897	177	149
1646461264	I5894F	0.197	0.17	0.876	296	899	182	146
1646461264	I5894F	0.197	0.17	0.876	296	899	182	146
1646461264	I5894F	0.197	0.17	0.876	296	899	182	146
1646461264	I5894F	0.197	0.17	0.876	296	899	182	146
1646461264	I5894F	0.197	0.17	0.876	296	899	182	146
1646461264	I5894F	0.197	0.17	0.876	296	899	182	146
1646461264	I5894F	0.175	0.124	0.89	278	896	190	138
1646461264	I5894F	0.175	0.124	0.89	278	896	190	138
1646461264	I5894F	0.175	0.124	0.89	278	896	190	138
1646461264	I5894F	0.175	0.124	0.89	278	896	190	138
1646461264	I5894F	0.175	0.124	0.89	278	896	190	138
1646461264	I5894F	0.175	0.124	0.89	278	896	190	138
1646461264	I5894F	0.175	0.103	0.894	280	896	200	134
1646461264	I5894F	0.175	0.103	0.894	280	896	200	134
1646461264	I5894F	0.175	0.103	0.894	280	896	200	134
1646461264	I5894F	0.175	0.103	0.894	280	896	200	134
1646461264	I5894F	0.175	0.103	0.894	280	896	200	134
1646461264	I5894F	0.175	0.103	0.894	280	896	200	134
1646461264	I5894F	0.175	0.128	0.887	277	894	212	133
1646461264	I5894F	0.175	0.128	0.887	277	894	212	133
1646461264	I5894F	0.175	0.128	0.887	277	894	212	133
1646461264	I5894F	0.175	0.128	0.887	277	894	212	133
1646461264	I5894F	0.175	0.128	0.887	277	894	212	133
1646461264	I5894F	0.175	0.128	0.887	277	894	212	133
1646461277	I5072M	0.08	0.18	0.9	0	0	0	0
1646461277	I5072M	0.08	0.18	0.9	0	0	0	0
1646461277	I5072M	0.08	0.18	0.9	0	0	0	0
1646461277	I5072M	0.08	0.18	0.9	0	0	0	0
1646461277	I5072M	0.08	0.18	0.9	0	0	0	0
1646461277	I5072M	0.08	0.18	0.9	0	0	0	0
1646461277	I5072M	0.08	0.18	0.9	0	0	0	0
1646461277	I5072M	0.08	0.18	0.93	0	0	0	0
1646461277	I5072M	0.08	0.18	0.93	0	0	0	0
1646461277	I5072M	0.08	0.18	0.93	0	0	0	0
1646461277	I5072M	0.08	0.18	0.93	0	0	0	0
1646461277	I5072M	0.08	0.18	0.93	0	0	0	0
1646461277	I5072M	0.08	0.18	0.93	0	0	0	0
1646461277	I5072M	0.08	0.18	0.93	0	0	0	0
1646461277	I5072M	0.08	0.18	0.93	0	0	0	0
1646461277	I5072M	0.08	0.18	0.93	0	0	0	0
1646461277	I5072M	0.08	0.18	0.93	0	0	0	0
1646461277	I5072M	0.08	0.18	0.93	0	0	0	0
1646461277	I5072M	0.08	0.18	0.93	0	0	0	0
1646461277	I5072M	0.08	0.18	0.93	0	0	0	0
1646461277	I5072M	0.08	0.18	0.93	0	0	0	0
1646461277	I5072M	0.08	0.18	0.9	0	0	0	0
1646461277	I5072M	0.08	0.18	0.9	0	0	0	0
1646461277	I5072M	0.08	0.18	0.9	0	0	0	0
1646461277	I5072M	0.08	0.18	0.9	0	0	0	0
1646461277	I5072M	0.08	0.18	0.9	0	0	0	0
1646461277	I5072M	0.08	0.18	0.9	0	0	0	0
1646461277	I5072M	0.08	0.18	0.9	0	0	0	0
1646461277	I5072M	0.08	0.18	0.9	0	0	0	0
1646461277	I5072M	0.08	0.18	0.9	0	0	0	0
1646461277	I5072M	0.08	0.18	0.9	0	0	0	0
1646461277	I5072M	0.08	0.18	0.9	0	0	0	0
1646461277	I5072M	0.08	0.18	0.9	0	0	0	0
1646461277	I5072M	0.08	0.18	0.9	0	0	0	0
1646461277	I5072M	0.08	0.18	0.9	0	0	0	0
1646461277	I5072M	0.07	0.18	0.89	0	0	0	0
1646461277	I5072M	0.07	0.18	0.89	0	0	0	0
1646461277	I5072M	0.07	0.18	0.89	0	0	0	0
1646461277	I5072M	0.07	0.18	0.89	0	0	0	0
1646461277	I5072M	0.07	0.18	0.89	0	0	0	0
1646461277	I5072M	0.07	0.18	0.89	0	0	0	0
1646461277	I5072M	0.07	0.18	0.89	0	0	0	0
1646461277	I5072M	0.07	0.18	0.89	0	0	0	0
1646461277	I5072M	0.07	0.18	0.89	0	0	0	0
1646461277	I5072M	0.07	0.18	0.89	0	0	0	0
1646461277	I5072M	0.07	0.18	0.89	0	0	0	0
1646461277	I5072M	0.07	0.18	0.89	0	0	0	0
1646461277	I5072M	0.07	0.18	0.89	0	0	0	0
1646461277	I5072M	0.07	0.18	0.89	0	0	0	0
1646461277	I5072M	0.08	0.17	0.89	0	0	0	0
1646461277	I5072M	0.08	0.17	0.89	0	0	0	0
1646461277	I5072M	0.08	0.17	0.89	0	0	0	0
1646461277	I5072M	0.08	0.17	0.89	0	0	0	0
1646461277	I5072M	0.08	0.17	0.89	0	0	0	0
1646461277	I5072M	0.08	0.17	0.89	0	0	0	0
1646461277	I5072M	0.08	0.17	0.89	0	0	0	0
1646461277	I5072M	0.08	0.17	0.89	0	0	0	0
1646461277	I5072M	0.08	0.17	0.89	0	0	0	0
1646461277	I5072M	0.08	0.17	0.89	0	0	0	0
1646461277	I5072M	0.08	0.17	0.89	0	0	0	0
1646461277	I5072M	0.08	0.17	0.89	0	0	0	0
1646461277	I5072M	0.08	0.17	0.89	0	0	0	0
1646461277	I5072M	0.08	0.17	0.89	0	0	0	0
1646461277	I5072M	0.08	0.18	0.88	0	0	0	0
1646461277	I5072M	0.08	0.18	0.88	0	0	0	0
1646461277	I5072M	0.08	0.18	0.88	0	0	0	0
1646461277	I5072M	0.08	0.18	0.88	0	0	0	0
1646461277	I5072M	0.08	0.18	0.88	0	0	0	0
1646461277	I5072M	0.08	0.18	0.88	0	0	0	0
1646461277	I5072M	0.08	0.18	0.88	0	0	0	0
1646461279	I5894F	0.12	0.28	0.86	0	0	0	0
1646461279	I5894F	0.12	0.28	0.86	0	0	0	0
1646461279	I5894F	0.12	0.28	0.86	0	0	0	0
1646461279	I5894F	0.12	0.28	0.86	0	0	0	0
1646461279	I5894F	0.12	0.28	0.86	0	0	0	0
1646461279	I5894F	0.12	0.28	0.86	0	0	0	0
1646461279	I5894F	0.12	0.28	0.86	0	0	0	0
1646461279	I5894F	0.11	0.3	0.85	0	0	0	0
1646461279	I5894F	0.11	0.3	0.85	0	0	0	0
1646461279	I5894F	0.11	0.3	0.85	0	0	0	0
1646461279	I5894F	0.11	0.3	0.85	0	0	0	0
1646461279	I5894F	0.11	0.3	0.85	0	0	0	0
1646461279	I5894F	0.11	0.3	0.85	0	0	0	0
1646461279	I5894F	0.11	0.3	0.85	0	0	0	0
1646461279	I5894F	0.11	0.3	0.85	0	0	0	0
1646461279	I5894F	0.11	0.3	0.85	0	0	0	0
1646461279	I5894F	0.11	0.3	0.85	0	0	0	0
1646461279	I5894F	0.11	0.3	0.85	0	0	0	0
1646461279	I5894F	0.11	0.3	0.85	0	0	0	0
1646461279	I5894F	0.11	0.3	0.85	0	0	0	0
1646461279	I5894F	0.11	0.3	0.85	0	0	0	0
1646461279	I5894F	0.12	0.28	0.86	0	0	0	0
1646461279	I5894F	0.12	0.28	0.86	0	0	0	0
1646461279	I5894F	0.12	0.28	0.86	0	0	0	0
1646461279	I5894F	0.12	0.28	0.86	0	0	0	0
1646461279	I5894F	0.12	0.28	0.86	0	0	0	0
1646461279	I5894F	0.12	0.28	0.86	0	0	0	0
1646461279	I5894F	0.12	0.28	0.86	0	0	0	0
1646461279	I5894F	0.12	0.28	0.86	0	0	0	0
1646461279	I5894F	0.12	0.28	0.86	0	0	0	0
1646461279	I5894F	0.12	0.28	0.86	0	0	0	0
1646461279	I5894F	0.12	0.28	0.86	0	0	0	0
1646461279	I5894F	0.12	0.28	0.86	0	0	0	0
1646461279	I5894F	0.12	0.28	0.86	0	0	0	0
1646461279	I5894F	0.12	0.28	0.86	0	0	0	0
1646461279	I5894F	0.11	0.28	0.86	0	0	0	0
1646461279	I5894F	0.11	0.28	0.86	0	0	0	0
1646461279	I5894F	0.11	0.28	0.86	0	0	0	0
1646461279	I5894F	0.11	0.28	0.86	0	0	0	0
1646461279	I5894F	0.11	0.28	0.86	0	0	0	0
1646461279	I5894F	0.11	0.28	0.86	0	0	0	0
1646461279	I5894F	0.11	0.28	0.86	0	0	0	0
1646461279	I5894F	0.11	0.28	0.86	0	0	0	0
1646461279	I5894F	0.11	0.28	0.86	0	0	0	0
1646461279	I5894F	0.11	0.28	0.86	0	0	0	0
1646461279	I5894F	0.11	0.28	0.86	0	0	0	0
1646461279	I5894F	0.11	0.28	0.86	0	0	0	0
1646461279	I5894F	0.11	0.28	0.86	0	0	0	0
1646461279	I5894F	0.11	0.28	0.86	0	0	0	0
1646461279	I5894F	0.12	0.27	0.86	0	0	0	0
1646461279	I5894F	0.12	0.27	0.86	0	0	0	0
1646461279	I5894F	0.12	0.27	0.86	0	0	0	0
1646461279	I5894F	0.12	0.27	0.86	0	0	0	0
1646461279	I5894F	0.12	0.27	0.86	0	0	0	0
1646461279	I5894F	0.12	0.27	0.86	0	0	0	0
1646461279	I5894F	0.12	0.27	0.86	0	0	0	0
1646461279	I5894F	0.12	0.27	0.86	0	0	0	0
1646461279	I5894F	0.12	0.27	0.86	0	0	0	0
1646461279	I5894F	0.12	0.27	0.86	0	0	0	0
1646461279	I5894F	0.12	0.27	0.86	0	0	0	0
1646461279	I5894F	0.12	0.27	0.86	0	0	0	0
1646461279	I5894F	0.12	0.27	0.86	0	0	0	0
1646461279	I5894F	0.12	0.27	0.86	0	0	0	0
1646461279	I5894F	0.13	0.27	0.86	0	0	0	0
1646461279	I5894F	0.13	0.27	0.86	0	0	0	0
1646461279	I5894F	0.13	0.27	0.86	0	0	0	0
1646461279	I5894F	0.13	0.27	0.86	0	0	0	0
1646461279	I5894F	0.13	0.27	0.86	0	0	0	0
1646461279	I5894F	0.13	0.27	0.86	0	0	0	0
1646461279	I5894F	0.13	0.27	0.86	0	0	0	0
1646461280	I5894F	0.13	0.27	0.86	0	0	0	0
1646461280	I5894F	0.13	0.27	0.86	0	0	0	0
1646461280	I5894F	0.13	0.27	0.86	0	0	0	0
1646461280	I5894F	0.13	0.27	0.86	0	0	0	0
1646461280	I5894F	0.13	0.27	0.86	0	0	0	0
1646461280	I5894F	0.13	0.27	0.86	0	0	0	0
1646461280	I5894F	0.13	0.28	0.86	0	0	0	0
1646461280	I5894F	0.13	0.28	0.86	0	0	0	0
1646461280	I5894F	0.13	0.28	0.86	0	0	0	0
1646461280	I5894F	0.13	0.28	0.86	0	0	0	0
1646461280	I5894F	0.13	0.28	0.86	0	0	0	0
1646461280	I5894F	0.13	0.28	0.86	0	0	0	0
1646461280	I5894F	0.13	0.28	0.86	0	0	0	0
1646461280	I5894F	0.13	0.28	0.86	0	0	0	0
1646461280	I5894F	0.13	0.28	0.86	0	0	0	0
1646461280	I5894F	0.13	0.28	0.86	0	0	0	0
1646461280	I5894F	0.13	0.28	0.86	0	0	0	0
1646461280	I5894F	0.13	0.28	0.86	0	0	0	0
1646461280	I5894F	0.12	0.27	0.86	0	0	0	0
1646461280	I5894F	0.12	0.27	0.86	0	0	0	0
1646461280	I5894F	0.12	0.27	0.86	0	0	0	0
1646461280	I5894F	0.12	0.27	0.86	0	0	0	0
1646461280	I5894F	0.12	0.27	0.86	0	0	0	0
1646461280	I5894F	0.12	0.27	0.86	0	0	0	0
1646461280	I5894F	0.12	0.27	0.86	0	0	0	0
1646461280	I5894F	0.12	0.27	0.86	0	0	0	0
1646461280	I5894F	0.12	0.27	0.86	0	0	0	0
1646461280	I5894F	0.12	0.27	0.86	0	0	0	0
1646461280	I5894F	0.12	0.27	0.86	0	0	0	0
1646461280	I5894F	0.12	0.27	0.86	0	0	0	0
1646461280	I5894F	0.13	0.29	0.83	0	0	0	0
1646461280	I5894F	0.13	0.29	0.83	0	0	0	0
1646461280	I5894F	0.13	0.29	0.83	0	0	0	0
1646461280	I5894F	0.13	0.29	0.83	0	0	0	0
1646461280	I5894F	0.13	0.29	0.83	0	0	0	0
1646461280	I5894F	0.13	0.29	0.83	0	0	0	0
1646461280	I5894F	0.13	0.29	0.83	0	0	0	0
1646461280	I5894F	0.13	0.29	0.83	0	0	0	0
1646461280	I5894F	0.13	0.29	0.83	0	0	0	0
1646461280	I5894F	0.13	0.29	0.83	0	0	0	0
1646461280	I5894F	0.13	0.29	0.83	0	0	0	0
1646461280	I5894F	0.13	0.29	0.83	0	0	0	0
1646461280	I5894F	0.13	0.28	0.85	0	0	0	0
1646461280	I5894F	0.13	0.28	0.85	0	0	0	0
1646461280	I5894F	0.13	0.28	0.85	0	0	0	0
1646461280	I5894F	0.13	0.28	0.85	0	0	0	0
1646461280	I5894F	0.13	0.28	0.85	0	0	0	0
1646461280	I5894F	0.13	0.28	0.85	0	0	0	0
1646461280	I5894F	0.13	0.28	0.85	0	0	0	0
1646461280	I5894F	0.13	0.28	0.85	0	0	0	0
1646461280	I5894F	0.13	0.28	0.85	0	0	0	0
1646461280	I5894F	0.13	0.28	0.85	0	0	0	0
1646461280	I5894F	0.13	0.28	0.85	0	0	0	0
1646461280	I5894F	0.13	0.28	0.85	0	0	0	0
1646461280	I5894F	0.13	0.27	0.86	0	0	0	0
1646461280	I5894F	0.13	0.27	0.86	0	0	0	0
1646461280	I5894F	0.13	0.27	0.86	0	0	0	0
1646461280	I5894F	0.13	0.27	0.86	0	0	0	0
1646461280	I5894F	0.13	0.27	0.86	0	0	0	0
1646461280	I5894F	0.13	0.27	0.86	0	0	0	0
1646461281	I5894F	0.13	0.27	0.86	0	0	0	0
1646461281	I5894F	0.13	0.27	0.86	0	0	0	0
1646461281	I5894F	0.13	0.28	0.87	0	0	0	0
1646461281	I5894F	0.13	0.28	0.87	0	0	0	0
1646461281	I5894F	0.13	0.28	0.87	0	0	0	0
1646461281	I5894F	0.13	0.28	0.87	0	0	0	0
1646461281	I5894F	0.12	0.29	0.84	0	0	0	0
1646461281	I5894F	0.12	0.29	0.84	0	0	0	0
1646461281	I5894F	0.12	0.29	0.84	0	0	0	0
1646461281	I5894F	0.12	0.29	0.84	0	0	0	0
1646461281	I5894F	0.13	0.29	0.84	0	0	0	0
1646461281	I5894F	0.13	0.29	0.84	0	0	0	0
1646461281	I5894F	0.13	0.29	0.84	0	0	0	0
1646461281	I5894F	0.13	0.29	0.84	0	0	0	0
1646461281	I5894F	0.14	0.29	0.83	0	0	0	0
1646461281	I5894F	0.14	0.29	0.83	0	0	0	0
1646461281	I5894F	0.14	0.29	0.83	0	0	0	0
1646461281	I5894F	0.14	0.29	0.83	0	0	0	0
1646461281	I5894F	0.11	0.28	0.85	0	0	0	0
1646461281	I5894F	0.11	0.28	0.85	0	0	0	0
1646461282	I5894F	0.11	0.28	0.85	0	0	0	0
1646461282	I5894F	0.11	0.28	0.85	0	0	0	0
1646461282	I5894F	0.11	0.28	0.85	0	0	0	0
1646461282	I5894F	0.11	0.28	0.85	0	0	0	0
1646461282	I5894F	0.11	0.28	0.85	0	0	0	0
1646461282	I5894F	0.11	0.3	0.86	0	0	0	0
1646461282	I5894F	0.11	0.3	0.86	0	0	0	0
1646461282	I5894F	0.11	0.3	0.86	0	0	0	0
1646461282	I5894F	0.11	0.3	0.86	0	0	0	0
1646461282	I5894F	0.11	0.3	0.86	0	0	0	0
1646461282	I5894F	0.11	0.3	0.86	0	0	0	0
1646461282	I5894F	0.11	0.3	0.86	0	0	0	0
1646461282	I5894F	0.11	0.3	0.86	0	0	0	0
1646461282	I5894F	0.11	0.3	0.86	0	0	0	0
1646461282	I5894F	0.11	0.3	0.86	0	0	0	0
1646461282	I5894F	0.13	0.28	0.83	0	0	0	0
1646461282	I5894F	0.13	0.28	0.83	0	0	0	0
1646461282	I5894F	0.13	0.28	0.83	0	0	0	0
1646461282	I5894F	0.13	0.28	0.83	0	0	0	0
1646461282	I5894F	0.13	0.28	0.83	0	0	0	0
1646461282	I5894F	0.13	0.28	0.83	0	0	0	0
1646461282	I5894F	0.13	0.28	0.83	0	0	0	0
1646461282	I5894F	0.13	0.28	0.83	0	0	0	0
1646461282	I5894F	0.13	0.28	0.83	0	0	0	0
1646461282	I5894F	0.13	0.28	0.83	0	0	0	0
1646461282	I5894F	0.12	0.3	0.84	0	0	0	0
1646461282	I5894F	0.12	0.3	0.84	0	0	0	0
1646461282	I5894F	0.12	0.3	0.84	0	0	0	0
1646461282	I5894F	0.12	0.3	0.84	0	0	0	0
1646461282	I5894F	0.12	0.3	0.84	0	0	0	0
1646461282	I5894F	0.12	0.3	0.84	0	0	0	0
1646461282	I5894F	0.12	0.3	0.84	0	0	0	0
1646461282	I5894F	0.12	0.3	0.84	0	0	0	0
1646461282	I5894F	0.12	0.3	0.84	0	0	0	0
1646461282	I5894F	0.12	0.3	0.84	0	0	0	0
1646461282	I5894F	0.14	0.3	0.83	0	0	0	0
1646461282	I5894F	0.14	0.3	0.83	0	0	0	0
1646461282	I5894F	0.14	0.3	0.83	0	0	0	0
1646461282	I5894F	0.14	0.3	0.83	0	0	0	0
1646461282	I5894F	0.14	0.3	0.83	0	0	0	0
1646461288	I5894F	0.11	0.29	0.86	0	0	0	0
1646461288	I5894F	0.11	0.29	0.86	0	0	0	0
1646461288	I5894F	0.11	0.29	0.86	0	0	0	0
1646461288	I5894F	0.11	0.29	0.86	0	0	0	0
1646461288	I5894F	0.11	0.29	0.86	0	0	0	0
1646461288	I5894F	0.12	0.27	0.85	0	0	0	0
1646461288	I5894F	0.12	0.27	0.85	0	0	0	0
1646461288	I5894F	0.12	0.27	0.85	0	0	0	0
1646461288	I5894F	0.12	0.27	0.85	0	0	0	0
1646461288	I5894F	0.12	0.27	0.85	0	0	0	0
1646461288	I5894F	0.12	0.27	0.85	0	0	0	0
1646461288	I5894F	0.12	0.27	0.85	0	0	0	0
1646461288	I5894F	0.12	0.27	0.85	0	0	0	0
1646461288	I5894F	0.12	0.27	0.85	0	0	0	0
1646461288	I5894F	0.12	0.27	0.85	0	0	0	0
1646461288	I5894F	0.12	0.27	0.86	0	0	0	0
1646461288	I5894F	0.12	0.27	0.86	0	0	0	0
1646461288	I5894F	0.12	0.27	0.86	0	0	0	0
1646461288	I5894F	0.12	0.27	0.86	0	0	0	0
1646461288	I5894F	0.12	0.27	0.86	0	0	0	0
1646461288	I5894F	0.12	0.27	0.86	0	0	0	0
1646461288	I5894F	0.12	0.27	0.86	0	0	0	0
1646461288	I5894F	0.12	0.27	0.86	0	0	0	0
1646461288	I5894F	0.12	0.27	0.86	0	0	0	0
1646461288	I5894F	0.12	0.27	0.86	0	0	0	0
1646461288	I5894F	0.11	0.29	0.86	0	0	0	0
1646461288	I5894F	0.11	0.29	0.86	0	0	0	0
1646461288	I5894F	0.11	0.29	0.86	0	0	0	0
1646461288	I5894F	0.11	0.29	0.86	0	0	0	0
1646461288	I5894F	0.11	0.29	0.86	0	0	0	0
1646461288	I5894F	0.11	0.29	0.86	0	0	0	0
1646461288	I5894F	0.11	0.29	0.86	0	0	0	0
1646461288	I5894F	0.11	0.29	0.86	0	0	0	0
1646461288	I5894F	0.11	0.29	0.86	0	0	0	0
1646461288	I5894F	0.11	0.29	0.86	0	0	0	0
1646461288	I5894F	0.13	0.28	0.86	0	0	0	0
1646461288	I5894F	0.13	0.28	0.86	0	0	0	0
1646461288	I5894F	0.13	0.28	0.86	0	0	0	0
1646461288	I5894F	0.13	0.28	0.86	0	0	0	0
1646461288	I5894F	0.13	0.28	0.86	0	0	0	0
1646461288	I5894F	0.13	0.28	0.86	0	0	0	0
1646461288	I5894F	0.13	0.28	0.86	0	0	0	0
1646461288	I5894F	0.13	0.28	0.86	0	0	0	0
1646461288	I5894F	0.13	0.28	0.86	0	0	0	0
1646461288	I5894F	0.13	0.28	0.86	0	0	0	0
1646461288	I5894F	0.12	0.29	0.84	0	0	0	0
1646461288	I5894F	0.12	0.29	0.84	0	0	0	0
1646461288	I5894F	0.12	0.29	0.84	0	0	0	0
1646461288	I5894F	0.12	0.29	0.84	0	0	0	0
1646461288	I5894F	0.12	0.29	0.84	0	0	0	0
1646461289	I5894F	0.12	0.29	0.84	0	0	0	0
1646461289	I5894F	0.12	0.29	0.84	0	0	0	0
1646461289	I5894F	0.12	0.29	0.84	0	0	0	0
1646461289	I5894F	0.13	0.28	0.86	0	0	0	0
1646461289	I5894F	0.13	0.28	0.86	0	0	0	0
1646461289	I5894F	0.13	0.28	0.86	0	0	0	0
1646461289	I5894F	0.13	0.28	0.86	0	0	0	0
1646461289	I5894F	0.13	0.28	0.86	0	0	0	0
1646461289	I5894F	0.13	0.28	0.86	0	0	0	0
1646461289	I5894F	0.13	0.27	0.84	0	0	0	0
1646461289	I5894F	0.13	0.27	0.84	0	0	0	0
1646461289	I5894F	0.13	0.27	0.84	0	0	0	0
1646461289	I5894F	0.13	0.27	0.84	0	0	0	0
1646461289	I5894F	0.13	0.27	0.84	0	0	0	0
1646461289	I5894F	0.13	0.27	0.84	0	0	0	0
1646461289	I5894F	0.12	0.27	0.85	0	0	0	0
1646461289	I5894F	0.12	0.27	0.85	0	0	0	0
1646461289	I5894F	0.12	0.27	0.85	0	0	0	0
1646461289	I5894F	0.12	0.27	0.85	0	0	0	0
1646461289	I5894F	0.12	0.27	0.85	0	0	0	0
1646461289	I5894F	0.12	0.27	0.85	0	0	0	0
1646461289	I5894F	0.12	0.28	0.85	0	0	0	0
1646461289	I5894F	0.12	0.28	0.85	0	0	0	0
1646461289	I5894F	0.12	0.28	0.85	0	0	0	0
1646461289	I5894F	0.12	0.28	0.85	0	0	0	0
1646461289	I5894F	0.12	0.28	0.85	0	0	0	0
1646461289	I5894F	0.12	0.28	0.85	0	0	0	0
1646461289	I5894F	0.12	0.29	0.84	0	0	0	0
1646461289	I5894F	0.12	0.29	0.84	0	0	0	0
1646461289	I5894F	0.12	0.29	0.84	0	0	0	0
1646461290	I5894F	0.12	0.29	0.84	0	0	0	0
1646461290	I5894F	0.12	0.29	0.84	0	0	0	0
1646461290	I5894F	0.12	0.29	0.84	0	0	0	0
1646461290	I5894F	0.12	0.29	0.84	0	0	0	0
1646461290	I5894F	0.12	0.29	0.84	0	0	0	0
1646461290	I5894F	0.12	0.29	0.84	0	0	0	0
1646461290	I5894F	0.12	0.27	0.85	0	0	0	0
1646461290	I5894F	0.12	0.27	0.85	0	0	0	0
1646461290	I5894F	0.12	0.27	0.85	0	0	0	0
1646461290	I5894F	0.12	0.27	0.85	0	0	0	0
1646461290	I5894F	0.12	0.27	0.85	0	0	0	0
1646461290	I5894F	0.12	0.27	0.85	0	0	0	0
1646461290	I5894F	0.12	0.27	0.85	0	0	0	0
1646461290	I5894F	0.12	0.27	0.85	0	0	0	0
1646461290	I5894F	0.12	0.27	0.85	0	0	0	0
1646461290	I5894F	0.12	0.27	0.85	0	0	0	0
1646461290	I5894F	0.12	0.27	0.85	0	0	0	0
1646461290	I5894F	0.12	0.27	0.85	0	0	0	0
1646461290	I5894F	0.12	0.27	0.85	0	0	0	0
1646461290	I5894F	0.12	0.27	0.85	0	0	0	0
1646461290	I5894F	0.12	0.27	0.85	0	0	0	0
1646461290	I5894F	0.12	0.27	0.85	0	0	0	0
1646461290	I5894F	0.12	0.27	0.85	0	0	0	0
1646461290	I5894F	0.12	0.27	0.85	0	0	0	0
1646461290	I5894F	0.12	0.27	0.85	0	0	0	0
1646461290	I5894F	0.12	0.27	0.85	0	0	0	0
1646461290	I5894F	0.12	0.27	0.85	0	0	0	0
1646461290	I5894F	0.12	0.27	0.85	0	0	0	0
1646461290	I5894F	0.12	0.27	0.85	0	0	0	0
1646461290	I5894F	0.12	0.27	0.85	0	0	0	0
1646461290	I5894F	0.13	0.27	0.85	0	0	0	0
1646461290	I5894F	0.13	0.27	0.85	0	0	0	0
1646461290	I5894F	0.13	0.27	0.85	0	0	0	0
1646461290	I5894F	0.13	0.27	0.85	0	0	0	0
1646461290	I5894F	0.13	0.27	0.85	0	0	0	0
1646461290	I5894F	0.13	0.27	0.85	0	0	0	0
1646461290	I5894F	0.13	0.27	0.85	0	0	0	0
1646461290	I5894F	0.13	0.27	0.85	0	0	0	0
1646461290	I5894F	0.13	0.27	0.85	0	0	0	0
1646461290	I5894F	0.13	0.27	0.85	0	0	0	0
1646461290	I5894F	0.13	0.27	0.85	0	0	0	0
1646461290	I5894F	0.13	0.27	0.85	0	0	0	0
1646461290	I5894F	0.13	0.27	0.86	0	0	0	0
1646461290	I5894F	0.13	0.27	0.86	0	0	0	0
1646461290	I5894F	0.13	0.27	0.86	0	0	0	0
1646461290	I5894F	0.13	0.27	0.86	0	0	0	0
1646461290	I5894F	0.13	0.27	0.86	0	0	0	0
1646461290	I5894F	0.13	0.27	0.86	0	0	0	0
1646461290	I5894F	0.13	0.27	0.86	0	0	0	0
1646461290	I5894F	0.13	0.27	0.86	0	0	0	0
1646461290	I5894F	0.13	0.27	0.86	0	0	0	0
1646461290	I5894F	0.13	0.27	0.86	0	0	0	0
1646461290	I5894F	0.13	0.27	0.86	0	0	0	0
1646461290	I5894F	0.13	0.27	0.86	0	0	0	0
1646461290	I5894F	0.13	0.27	0.87	0	0	0	0
1646461290	I5894F	0.13	0.27	0.87	0	0	0	0
1646461290	I5894F	0.13	0.27	0.87	0	0	0	0
1646461290	I5894F	0.13	0.27	0.87	0	0	0	0
1646461290	I5894F	0.13	0.27	0.87	0	0	0	0
1646461290	I5894F	0.13	0.27	0.87	0	0	0	0
1646461305	I5894F	0.26	0.23	0.91	299	884	278	147
1646461305	I5894F	0.26	0.23	0.91	299	884	278	147
1646461305	I5894F	0.26	0.23	0.91	299	884	278	147
1646461305	I5894F	0.26	0.23	0.91	299	884	278	147
1646461305	I5894F	0.331	0.246	0.895	284	898	270	143
1646461305	I5894F	0.331	0.246	0.895	284	898	270	143
1646461305	I5894F	0.331	0.246	0.895	284	898	270	143
1646461305	I5894F	0.331	0.246	0.895	284	898	270	143
1646461305	I5894F	0.331	0.255	0.896	0	0	0	0
1646461305	I5894F	0.331	0.255	0.896	0	0	0	0
1646461305	I5894F	0.331	0.255	0.896	0	0	0	0
1646461305	I5894F	0.331	0.255	0.896	0	0	0	0
1646461305	I5894F	0.332	0.23	0.899	0	0	0	0
1646461305	I5894F	0.332	0.23	0.899	0	0	0	0
1646461305	I5894F	0.332	0.23	0.899	0	0	0	0
1646461305	I5894F	0.332	0.23	0.899	0	0	0	0
1646461305	I5894F	0.331	0.203	0.896	0	0	0	0
1646461305	I5894F	0.331	0.203	0.896	0	0	0	0
1646461305	I5894F	0.331	0.203	0.896	0	0	0	0
1646461305	I5894F	0.331	0.203	0.896	0	0	0	0
1646461305	I5894F	0.296	0.139	0.912	397	862	259	142
1646461305	I5894F	0.296	0.139	0.912	397	862	259	142
1646461305	I5894F	0.296	0.139	0.912	397	862	259	142
1646461305	I5894F	0.296	0.139	0.912	397	862	259	142
1646461305	I5894F	0.295	0.144	0.919	395	853	249	136
1646461305	I5894F	0.295	0.144	0.919	395	853	249	136
1646461305	I5894F	0.295	0.144	0.919	395	853	249	136
1646461305	I5894F	0.295	0.144	0.919	395	853	249	136
1646461305	I5894F	0.301	0.145	0.918	401	852	233	131
1646461305	I5894F	0.301	0.145	0.918	401	852	233	131
1646461305	I5894F	0.301	0.145	0.918	401	852	233	131
1646461305	I5894F	0.301	0.145	0.918	401	852	233	131
1646461305	I5894F	0.312	0.3	0.908	0	0	0	0
1646461305	I5894F	0.312	0.3	0.908	0	0	0	0
1646461305	I5894F	0.312	0.3	0.908	0	0	0	0
1646461305	I5894F	0.312	0.3	0.908	0	0	0	0
1646461305	I5894F	0.279	0.199	0.912	371	842	219	128
1646461305	I5894F	0.279	0.199	0.912	371	842	219	128
1646461305	I5894F	0.279	0.199	0.912	371	842	219	128
1646461305	I5894F	0.279	0.199	0.912	371	842	219	128
1646461306	I5894F	0.25	0.32	0.93	0	0	0	0
1646461306	I5894F	0.186	0.4	0.848	265	877	215	130
1646461306	I5894F	0.14	0.36	0.91	0	0	0	0
1646461306	I5894F	0.134	0.376	0.846	221	870	205	137
1646461306	I5894F	0.124	0.389	0.836	212	878	198	142
1646461306	I5894F	0.1	0.34	0.91	215	878	194	146
1646461306	I5894F	0.134	0.257	0.898	225	871	196	151
1646461306	I5894F	0.1	0.35	0.92	0	0	0	0
1646461306	I5894F	0.1	0.35	0.92	0	0	0	0
1646461306	I5894F	0.1	0.31	0.92	0	0	0	0
1646461307	I5894F	0.281	0.203	0.904	372	853	181	142
1646461307	I5894F	0.281	0.203	0.904	372	853	181	142
1646461307	I5894F	0.25	0.28	0.91	0	0	0	0
1646461307	I5894F	0.25	0.28	0.91	0	0	0	0
1646461307	I5894F	0.284	0.24	0.892	370	853	170	133
1646461307	I5894F	0.284	0.24	0.892	370	853	170	133
1646461307	I5894F	0.283	0.247	0.888	368	855	161	126
1646461307	I5894F	0.283	0.247	0.888	368	855	161	126
1646461307	I5894F	0.273	0.278	0.876	355	864	165	122
1646461307	I5894F	0.273	0.278	0.876	355	864	165	122
1646461307	I5894F	0.25	0.28	0.91	0	0	0	0
1646461307	I5894F	0.25	0.28	0.91	0	0	0	0
1646461307	I5894F	0.25	0.28	0.91	0	0	0	0
1646461307	I5894F	0.25	0.28	0.91	0	0	0	0
1646461307	I5894F	0.25	0.28	0.91	0	0	0	0
1646461307	I5894F	0.25	0.28	0.91	0	0	0	0
1646461307	I5894F	0.069	0.339	0.912	0	0	0	0
1646461307	I5894F	0.069	0.339	0.912	0	0	0	0
1646461307	I5894F	0.09	0.3	0.91	0	0	0	0
1646461307	I5894F	0.09	0.3	0.91	0	0	0	0
1646461309	I5894F	0.35	0.197	0.918	0	0	0	0
1646461309	I5894F	0.35	0.197	0.918	0	0	0	0
1646461309	I5894F	0.35	0.197	0.918	0	0	0	0
1646461309	I5894F	0.35	0.197	0.918	0	0	0	0
1646461309	I5894F	0.35	0.197	0.918	0	0	0	0
1646461309	I5894F	0.35	0.197	0.918	0	0	0	0
1646461309	I5894F	0.35	0.197	0.918	0	0	0	0
1646461309	I5894F	0.35	0.197	0.918	0	0	0	0
1646461309	I5894F	0.35	0.197	0.918	0	0	0	0
1646461309	I5894F	0.35	0.197	0.918	0	0	0	0
1646461309	I5894F	0.205	0.163	0.88	304	889	211	120
1646461309	I5894F	0.205	0.163	0.88	304	889	211	120
1646461309	I5894F	0.205	0.163	0.88	304	889	211	120
1646461309	I5894F	0.205	0.163	0.88	304	889	211	120
1646461309	I5894F	0.205	0.163	0.88	304	889	211	120
1646461309	I5894F	0.205	0.163	0.88	304	889	211	120
1646461309	I5894F	0.205	0.163	0.88	304	889	211	120
1646461309	I5894F	0.205	0.163	0.88	304	889	211	120
1646461309	I5894F	0.205	0.163	0.88	304	889	211	120
1646461309	I5894F	0.205	0.163	0.88	304	889	211	120
1646461309	I5894F	0.35	0.2	0.922	0	0	0	0
1646461309	I5894F	0.35	0.2	0.922	0	0	0	0
1646461309	I5894F	0.35	0.2	0.922	0	0	0	0
1646461309	I5894F	0.35	0.2	0.922	0	0	0	0
1646461309	I5894F	0.35	0.2	0.922	0	0	0	0
1646461309	I5894F	0.35	0.2	0.922	0	0	0	0
1646461309	I5894F	0.35	0.2	0.922	0	0	0	0
1646461309	I5894F	0.35	0.2	0.922	0	0	0	0
1646461309	I5894F	0.35	0.2	0.922	0	0	0	0
1646461309	I5894F	0.35	0.2	0.922	0	0	0	0
1646461309	I5894F	0.349	0.196	0.922	0	0	0	0
1646461309	I5894F	0.349	0.196	0.922	0	0	0	0
1646461309	I5894F	0.349	0.196	0.922	0	0	0	0
1646461309	I5894F	0.349	0.196	0.922	0	0	0	0
1646461309	I5894F	0.349	0.196	0.922	0	0	0	0
1646461309	I5894F	0.349	0.196	0.922	0	0	0	0
1646461309	I5894F	0.349	0.196	0.922	0	0	0	0
1646461309	I5894F	0.349	0.196	0.922	0	0	0	0
1646461309	I5894F	0.349	0.196	0.922	0	0	0	0
1646461309	I5894F	0.349	0.196	0.922	0	0	0	0
1646461309	I5894F	0.349	0.195	0.922	0	0	0	0
1646461309	I5894F	0.349	0.195	0.922	0	0	0	0
1646461309	I5894F	0.349	0.195	0.922	0	0	0	0
1646461309	I5894F	0.349	0.195	0.922	0	0	0	0
1646461309	I5894F	0.349	0.195	0.922	0	0	0	0
1646461309	I5894F	0.349	0.195	0.922	0	0	0	0
1646461309	I5894F	0.349	0.195	0.922	0	0	0	0
1646461309	I5894F	0.349	0.195	0.922	0	0	0	0
1646461309	I5894F	0.349	0.195	0.922	0	0	0	0
1646461309	I5894F	0.349	0.195	0.922	0	0	0	0
1646461309	I5894F	0.346	0.189	0.921	0	0	0	0
1646461309	I5894F	0.346	0.189	0.921	0	0	0	0
1646461309	I5894F	0.346	0.189	0.921	0	0	0	0
1646461309	I5894F	0.346	0.189	0.921	0	0	0	0
1646461309	I5894F	0.346	0.189	0.921	0	0	0	0
1646461309	I5894F	0.346	0.189	0.921	0	0	0	0
1646461309	I5894F	0.346	0.189	0.921	0	0	0	0
1646461309	I5894F	0.346	0.189	0.921	0	0	0	0
1646461309	I5894F	0.346	0.189	0.921	0	0	0	0
1646461309	I5894F	0.346	0.189	0.921	0	0	0	0
1646461309	I5894F	0.345	0.193	0.921	0	0	0	0
1646461309	I5894F	0.345	0.193	0.921	0	0	0	0
1646461309	I5894F	0.345	0.193	0.921	0	0	0	0
1646461309	I5894F	0.345	0.193	0.921	0	0	0	0
1646461309	I5894F	0.345	0.193	0.921	0	0	0	0
1646461309	I5894F	0.345	0.193	0.921	0	0	0	0
1646461309	I5894F	0.345	0.193	0.921	0	0	0	0
1646461309	I5894F	0.345	0.193	0.921	0	0	0	0
1646461309	I5894F	0.345	0.193	0.921	0	0	0	0
1646461309	I5894F	0.345	0.193	0.921	0	0	0	0
1646461309	I5894F	0.343	0.186	0.92	282	899	217	119
1646461309	I5894F	0.343	0.186	0.92	282	899	217	119
1646461309	I5894F	0.343	0.186	0.92	282	899	217	119
1646461309	I5894F	0.343	0.186	0.92	282	899	217	119
1646461309	I5894F	0.343	0.186	0.92	282	899	217	119
1646461309	I5894F	0.343	0.186	0.92	282	899	217	119
1646461309	I5894F	0.343	0.186	0.92	282	899	217	119
1646461309	I5894F	0.343	0.186	0.92	282	899	217	119
1646461309	I5894F	0.343	0.186	0.92	282	899	217	119
1646461309	I5894F	0.343	0.186	0.92	282	899	217	119
1646461309	I5894F	0.344	0.175	0.919	0	0	0	0
1646461309	I5894F	0.344	0.175	0.919	0	0	0	0
1646461309	I5894F	0.344	0.175	0.919	0	0	0	0
1646461309	I5894F	0.344	0.175	0.919	0	0	0	0
1646461309	I5894F	0.344	0.175	0.919	0	0	0	0
1646461309	I5894F	0.344	0.175	0.919	0	0	0	0
1646461309	I5894F	0.344	0.175	0.919	0	0	0	0
1646461309	I5894F	0.344	0.175	0.919	0	0	0	0
1646461309	I5894F	0.344	0.175	0.919	0	0	0	0
1646461309	I5894F	0.344	0.175	0.919	0	0	0	0
1646461309	I5894F	0.344	0.173	0.92	0	0	0	0
1646461309	I5894F	0.344	0.173	0.92	0	0	0	0
1646461309	I5894F	0.344	0.173	0.92	0	0	0	0
1646461309	I5894F	0.344	0.173	0.92	0	0	0	0
1646461309	I5894F	0.344	0.173	0.92	0	0	0	0
1646461309	I5894F	0.344	0.173	0.92	0	0	0	0
1646461309	I5894F	0.344	0.173	0.92	0	0	0	0
1646461309	I5894F	0.344	0.173	0.92	0	0	0	0
1646461309	I5894F	0.344	0.173	0.92	0	0	0	0
1646461309	I5894F	0.344	0.173	0.92	0	0	0	0
1646461310	I5894F	0.342	0.177	0.92	0	0	0	0
1646461310	I5894F	0.342	0.177	0.92	0	0	0	0
1646461310	I5894F	0.342	0.177	0.92	0	0	0	0
1646461310	I5894F	0.342	0.177	0.92	0	0	0	0
1646461310	I5894F	0.342	0.177	0.92	0	0	0	0
1646461310	I5894F	0.341	0.167	0.918	0	0	0	0
1646461310	I5894F	0.341	0.167	0.918	0	0	0	0
1646461310	I5894F	0.341	0.167	0.918	0	0	0	0
1646461310	I5894F	0.341	0.167	0.918	0	0	0	0
1646461310	I5894F	0.341	0.167	0.918	0	0	0	0
1646461310	I5894F	0.34	0.175	0.92	0	0	0	0
1646461310	I5894F	0.34	0.175	0.92	0	0	0	0
1646461310	I5894F	0.34	0.175	0.92	0	0	0	0
1646461310	I5894F	0.34	0.175	0.92	0	0	0	0
1646461310	I5894F	0.34	0.175	0.92	0	0	0	0
1646461310	I5894F	0.34	0.175	0.92	0	0	0	0
1646461310	I5894F	0.34	0.175	0.92	0	0	0	0
1646461310	I5894F	0.34	0.175	0.92	0	0	0	0
1646461310	I5894F	0.34	0.175	0.92	0	0	0	0
1646461310	I5894F	0.34	0.175	0.92	0	0	0	0
1646461310	I5894F	0.291	0.322	0.93	0	0	0	0
1646461310	I5894F	0.291	0.322	0.93	0	0	0	0
1646461310	I5894F	0.291	0.322	0.93	0	0	0	0
1646461310	I5894F	0.291	0.322	0.93	0	0	0	0
1646461310	I5894F	0.291	0.322	0.93	0	0	0	0
1646461310	I5894F	0.29	0.324	0.93	0	0	0	0
1646461310	I5894F	0.29	0.324	0.93	0	0	0	0
1646461310	I5894F	0.29	0.324	0.93	0	0	0	0
1646461310	I5894F	0.29	0.324	0.93	0	0	0	0
1646461310	I5894F	0.29	0.324	0.93	0	0	0	0
1646461310	I5894F	0.289	0.33	0.931	0	0	0	0
1646461310	I5894F	0.289	0.33	0.931	0	0	0	0
1646461310	I5894F	0.289	0.33	0.931	0	0	0	0
1646461310	I5894F	0.289	0.33	0.931	0	0	0	0
1646461310	I5894F	0.289	0.33	0.931	0	0	0	0
1646461310	I5894F	0.26	0.2	0.93	0	0	0	0
1646461310	I5894F	0.26	0.2	0.93	0	0	0	0
1646461310	I5894F	0.26	0.2	0.93	0	0	0	0
1646461310	I5894F	0.26	0.2	0.93	0	0	0	0
1646461310	I5894F	0.26	0.2	0.93	0	0	0	0
1646461310	I5894F	0.336	0.182	0.92	0	0	0	0
1646461310	I5894F	0.336	0.182	0.92	0	0	0	0
1646461310	I5894F	0.336	0.182	0.92	0	0	0	0
1646461310	I5894F	0.336	0.182	0.92	0	0	0	0
1646461310	I5894F	0.336	0.182	0.92	0	0	0	0
1646461310	I5894F	0.335	0.184	0.919	0	0	0	0
1646461310	I5894F	0.335	0.184	0.919	0	0	0	0
1646461310	I5894F	0.335	0.184	0.919	0	0	0	0
1646461310	I5894F	0.335	0.184	0.919	0	0	0	0
1646461310	I5894F	0.335	0.184	0.919	0	0	0	0
1646461311	I5894F	0.334	0.173	0.917	0	0	0	0
1646461311	I5894F	0.334	0.173	0.917	0	0	0	0
1646461311	I5894F	0.334	0.173	0.917	0	0	0	0
1646461311	I5894F	0.334	0.173	0.917	0	0	0	0
1646461311	I5894F	0.334	0.173	0.917	0	0	0	0
1646461311	I5894F	0.331	0.171	0.918	284	896	223	122
1646461311	I5894F	0.331	0.171	0.918	284	896	223	122
1646461311	I5894F	0.331	0.171	0.918	284	896	223	122
1646461311	I5894F	0.331	0.171	0.918	284	896	223	122
1646461311	I5894F	0.331	0.171	0.918	284	896	223	122
1646461311	I5894F	0.382	0.015	0.911	284	897	228	124
1646461311	I5894F	0.382	0.015	0.911	284	897	228	124
1646461311	I5894F	0.382	0.015	0.911	284	897	228	124
1646461311	I5894F	0.382	0.015	0.911	284	897	228	124
1646461311	I5894F	0.382	0.015	0.911	284	897	228	124
1646461311	I5894F	0.374	-0.014	0.905	282	897	231	127
1646461311	I5894F	0.374	-0.014	0.905	282	897	231	127
1646461311	I5894F	0.374	-0.014	0.905	282	897	231	127
1646461311	I5894F	0.374	-0.014	0.905	282	897	231	127
1646461311	I5894F	0.374	-0.014	0.905	282	897	231	127
1646461311	I5894F	0.371	-0.027	0.905	281	899	231	131
1646461311	I5894F	0.371	-0.027	0.905	281	899	231	131
1646461311	I5894F	0.371	-0.027	0.905	281	899	231	131
1646461311	I5894F	0.371	-0.027	0.905	281	899	231	131
1646461311	I5894F	0.371	-0.027	0.905	281	899	231	131
1646461311	I5894F	0.367	-0.043	0.903	278	899	228	135
1646461311	I5894F	0.367	-0.043	0.903	278	899	228	135
1646461311	I5894F	0.367	-0.043	0.903	278	899	228	135
1646461311	I5894F	0.367	-0.043	0.903	278	899	228	135
1646461311	I5894F	0.367	-0.043	0.903	278	899	228	135
1646461311	I5072M	0.274	0.275	0.92	0	0	0	0
1646461311	I5072M	0.26	0.17	0.93	0	0	0	0
1646461311	I5072M	0.266	0.238	0.919	0	0	0	0
1646461311	I5072M	0.26	0.16	0.93	0	0	0	0
1646461311	I5072M	0.186	0.221	0.861	280	898	260	142
1646461311	I5072M	0.18	0.2	0.864	276	911	260	141
1646461311	I5072M	0.189	0.143	0.886	290	899	259	150
1646450649	I940gmM	0.34	0.188	0.877	431	881	120	136
1646450649	I940gmM	0.339	0.185	0.877	430	882	120	136
1646450649	I940gmM	0.339	0.192	0.874	429	882	120	136
1646450649	I940gmM	0.34	0.19	0.874	430	883	119	136
1646450649	I940gmM	0.34	0.19	0.874	430	883	118	136
1646450649	I940gmM	0.339	0.192	0.873	429	883	118	136
1646450649	I940gmM	0.339	0.194	0.872	429	883	117	136
1646450649	I940gmM	0.341	0.2	0.867	429	886	116	136
1646450649	I940gmM	0.341	0.202	0.866	429	888	116	136
1646450649	I940gmM	0.339	0.153	0.899	429	888	115	136
1646450650	I940gmM	0.29	0.12	0.91	428	887	115	136
1646450650	I940gmM	0.34	0.205	0.867	428	885	115	138
1646450650	I940gmM	0.341	0.201	0.871	429	883	115	139
1646450650	I940gmM	0.34	0.194	0.874	430	883	115	141
1646450650	I940gmM	0.34	0.194	0.875	430	883	115	142
1646450650	I940gmM	0.34	0.157	0.9	429	887	114	142
1646450650	I940gmM	0.34	0.159	0.9	428	888	114	142
1646450650	I940gmM	0.339	0.157	0.901	428	887	113	142
1646450696	I940gmM	0.344	0.136	0.897	0	0	0	0
1646450696	I940gmM	0.344	0.136	0.897	0	0	0	0
1646450696	I940gmM	0.345	0.134	0.898	0	0	0	0
1646450696	I940gmM	0.345	0.134	0.898	0	0	0	0
1646450696	I940gmM	0.345	0.132	0.898	0	0	0	0
1646450696	I940gmM	0.345	0.132	0.898	0	0	0	0
1646450696	I940gmM	0.345	0.132	0.897	0	0	0	0
1646450696	I940gmM	0.345	0.132	0.897	0	0	0	0
1646450696	I940gmM	0.35	0.117	0.896	432	888	136	122
1646450696	I940gmM	0.35	0.117	0.896	432	888	136	122
1646450696	I940gmM	0.342	0.193	0.871	432	889	141	120
1646450696	I940gmM	0.342	0.193	0.871	432	889	141	120
1646450696	I940gmM	0.349	0.115	0.896	434	891	146	118
1646450696	I940gmM	0.349	0.115	0.896	434	891	146	118
1646450696	I940gmM	0.344	0.189	0.869	434	892	150	117
1646450696	I940gmM	0.344	0.189	0.869	434	892	150	117
1646450696	I940gmM	0.343	0.189	0.87	433	889	153	118
1646450696	I940gmM	0.343	0.189	0.87	433	889	153	118
1646451771	I940gmM	0.248	-0.027	0.832	0	0	0	0
1646451771	I940gmM	0.248	-0.027	0.832	0	0	0	0
1646451771	I940gmM	0.248	-0.027	0.832	0	0	0	0
1646451771	I940gmM	0.249	-0.027	0.831	0	0	0	0
1646451771	I940gmM	0.249	-0.027	0.831	0	0	0	0
1646451771	I940gmM	0.249	-0.027	0.831	0	0	0	0
1646451771	I940gmM	0.248	-0.026	0.831	0	0	0	0
1646451771	I940gmM	0.248	-0.026	0.831	0	0	0	0
1646451771	I940gmM	0.248	-0.026	0.831	0	0	0	0
1646451771	I940gmM	0.249	-0.026	0.832	0	0	0	0
1646451771	I940gmM	0.249	-0.026	0.832	0	0	0	0
1646451771	I940gmM	0.249	-0.026	0.832	0	0	0	0
1646451771	I940gmM	0.249	-0.027	0.832	0	0	0	0
1646451771	I940gmM	0.249	-0.027	0.832	0	0	0	0
1646451771	I940gmM	0.249	-0.027	0.832	0	0	0	0
1646451771	I940gmM	0.249	-0.025	0.832	0	0	0	0
1646451771	I940gmM	0.249	-0.025	0.832	0	0	0	0
1646451771	I940gmM	0.249	-0.025	0.832	0	0	0	0
1646451771	I940gmM	0.206	0.221	0.866	299	890	126	63
1646451771	I940gmM	0.206	0.221	0.866	299	890	126	63
1646451771	I940gmM	0.206	0.221	0.866	299	890	126	63
1646451771	I940gmM	0.206	0.223	0.866	299	890	127	61
1646451771	I940gmM	0.206	0.223	0.866	299	890	127	61
1646451771	I940gmM	0.206	0.223	0.866	299	890	127	61
1646451771	I940gmM	0.205	0.223	0.866	298	890	127	60
1646451771	I940gmM	0.205	0.223	0.866	298	890	127	60
1646451771	I940gmM	0.205	0.223	0.866	298	890	127	60
1646451772	I940gmM	0.205	0.223	0.866	298	891	128	60
1646451772	I940gmM	0.205	0.223	0.866	298	891	128	60
1646451772	I940gmM	0.205	0.223	0.866	298	891	128	60
1646451772	I940gmM	0.205	0.22	0.866	298	891	130	60
1646451772	I940gmM	0.205	0.22	0.866	298	891	130	60
1646451772	I940gmM	0.205	0.22	0.866	298	891	130	60
1646451772	I940gmM	0.203	0.225	0.866	296	890	132	60
1646451772	I940gmM	0.203	0.225	0.866	296	890	132	60
1646451772	I940gmM	0.203	0.225	0.866	296	890	132	60
1646451772	I940gmM	0.25	0.27	0.92	0	0	0	0
1646451772	I940gmM	0.25	0.27	0.92	0	0	0	0
1646451772	I940gmM	0.25	0.27	0.92	0	0	0	0
1646451772	I940gmM	0.27	0.235	0.916	357	841	119	79
1646451772	I940gmM	0.27	0.235	0.916	357	841	119	79
1646451772	I940gmM	0.27	0.235	0.916	357	841	119	79
1646451772	I940gmM	0.238	0.004	0.837	0	0	0	0
1646451772	I940gmM	0.238	0.004	0.837	0	0	0	0
1646451772	I940gmM	0.238	0.004	0.837	0	0	0	0
1646451772	I940gmM	0.245	-0.012	0.836	356	837	107	96
1646451772	I940gmM	0.245	-0.012	0.836	356	837	107	96
1646451772	I940gmM	0.245	-0.012	0.836	356	837	107	96
1646451772	I940gmM	0.238	-0.003	0.838	0	0	0	0
1646451772	I940gmM	0.238	-0.003	0.838	0	0	0	0
1646451772	I940gmM	0.238	-0.003	0.838	0	0	0	0
1646451774	I5072M	0.277	0.233	0.927	0	0	0	0
1646451774	I5072M	0.277	0.233	0.927	0	0	0	0
1646451774	I5072M	0.277	0.233	0.927	0	0	0	0
1646451774	I5072M	0.277	0.233	0.927	0	0	0	0
1646451774	I5072M	0.278	0.232	0.926	0	0	0	0
1646451774	I5072M	0.278	0.232	0.926	0	0	0	0
1646451774	I5072M	0.278	0.232	0.926	0	0	0	0
1646451774	I5072M	0.278	0.232	0.926	0	0	0	0
1646451774	I5072M	0.278	0.23	0.925	0	0	0	0
1646451774	I5072M	0.278	0.23	0.925	0	0	0	0
1646451774	I5072M	0.278	0.23	0.925	0	0	0	0
1646451774	I5072M	0.278	0.23	0.925	0	0	0	0
1646451774	I5072M	0.279	0.223	0.922	0	0	0	0
1646451774	I5072M	0.279	0.223	0.922	0	0	0	0
1646451774	I5072M	0.279	0.223	0.922	0	0	0	0
1646451774	I5072M	0.279	0.223	0.922	0	0	0	0
1646451774	I5072M	0.278	0.211	0.922	0	0	0	0
1646451774	I5072M	0.278	0.211	0.922	0	0	0	0
1646451774	I5072M	0.278	0.211	0.922	0	0	0	0
1646451774	I5072M	0.278	0.211	0.922	0	0	0	0
1646451774	I5072M	0.25	0.28	0.95	0	0	0	0
1646451774	I5072M	0.25	0.28	0.95	0	0	0	0
1646451774	I5072M	0.25	0.28	0.95	0	0	0	0
1646451774	I5072M	0.25	0.28	0.95	0	0	0	0
1646451774	I5072M	0.25	0.28	0.95	0	0	0	0
1646451774	I5072M	0.25	0.28	0.95	0	0	0	0
1646451774	I5072M	0.25	0.28	0.95	0	0	0	0
1646451774	I5072M	0.25	0.28	0.95	0	0	0	0
1646451774	I5072M	0.25	0.28	0.95	0	0	0	0
1646451774	I5072M	0.25	0.28	0.95	0	0	0	0
1646451774	I5072M	0.25	0.28	0.95	0	0	0	0
1646451774	I5072M	0.25	0.28	0.95	0	0	0	0
1646451774	I5072M	0.25	0.28	0.93	0	0	0	0
1646451774	I5072M	0.25	0.28	0.93	0	0	0	0
1646451774	I5072M	0.25	0.28	0.93	0	0	0	0
1646451774	I5072M	0.25	0.28	0.93	0	0	0	0
1646451774	I5072M	0.25	0.29	0.91	0	0	0	0
1646451774	I5072M	0.25	0.29	0.91	0	0	0	0
1646451774	I5072M	0.25	0.29	0.91	0	0	0	0
1646451774	I5072M	0.25	0.29	0.91	0	0	0	0
1646451774	I5072M	0.26	0.253	0.92	0	0	0	0
1646451774	I5072M	0.26	0.253	0.92	0	0	0	0
1646451774	I5072M	0.26	0.253	0.92	0	0	0	0
1646451774	I5072M	0.26	0.253	0.92	0	0	0	0
1646451779	I5072M	0.263	0.233	0.922	0	0	0	0
1646451779	I5072M	0.263	0.233	0.922	0	0	0	0
1646451779	I5072M	0.263	0.233	0.922	0	0	0	0
1646451779	I5072M	0.263	0.233	0.922	0	0	0	0
1646451779	I5072M	0.263	0.233	0.922	0	0	0	0
1646451779	I5072M	0.263	0.233	0.922	0	0	0	0
1646451779	I5072M	0.263	0.231	0.922	0	0	0	0
1646451779	I5072M	0.263	0.231	0.922	0	0	0	0
1646451779	I5072M	0.263	0.231	0.922	0	0	0	0
1646451779	I5072M	0.25	0.27	0.92	0	0	0	0
1646451779	I5072M	0.25	0.27	0.92	0	0	0	0
1646451779	I5072M	0.25	0.27	0.92	0	0	0	0
1646451779	I5072M	0.259	0.255	0.931	0	0	0	0
1646451779	I5072M	0.259	0.255	0.931	0	0	0	0
1646451779	I5072M	0.259	0.255	0.931	0	0	0	0
1646451779	I5072M	0.259	0.258	0.931	0	0	0	0
1646451779	I5072M	0.259	0.258	0.931	0	0	0	0
1646451779	I5072M	0.259	0.258	0.931	0	0	0	0
1646451779	I5072M	0.261	0.256	0.929	0	0	0	0
1646451779	I5072M	0.261	0.256	0.929	0	0	0	0
1646451779	I5072M	0.261	0.256	0.929	0	0	0	0
1646451779	I5072M	0.269	0.262	0.928	0	0	0	0
1646451779	I5072M	0.269	0.262	0.928	0	0	0	0
1646451779	I5072M	0.269	0.262	0.928	0	0	0	0
1646451779	I5072M	0.269	0.262	0.924	0	0	0	0
1646451779	I5072M	0.269	0.262	0.924	0	0	0	0
1646451779	I5072M	0.269	0.262	0.924	0	0	0	0
1646451779	I5072M	0.25	0.28	0.93	0	0	0	0
1646451779	I5072M	0.25	0.28	0.93	0	0	0	0
1646451779	I5072M	0.25	0.28	0.93	0	0	0	0
1646451780	I5072M	0.269	0.259	0.916	0	0	0	0
1646451780	I5072M	0.269	0.259	0.916	0	0	0	0
1646451780	I5072M	0.263	0.278	0.918	0	0	0	0
1646451780	I5072M	0.263	0.278	0.918	0	0	0	0
1646451780	I5072M	0.25	0.28	0.91	0	0	0	0
1646451780	I5072M	0.25	0.28	0.91	0	0	0	0
1646451780	I5072M	0.25	0.28	0.91	0	0	0	0
1646451780	I5072M	0.25	0.28	0.91	0	0	0	0
1646451780	I5072M	0.25	0.29	0.92	0	0	0	0
1646451780	I5072M	0.25	0.29	0.92	0	0	0	0
1646451780	I5072M	0.25	0.29	0.92	0	0	0	0
1646451780	I5072M	0.25	0.29	0.92	0	0	0	0
1646451780	I5072M	0.25	0.29	0.91	0	0	0	0
1646451780	I5072M	0.25	0.29	0.91	0	0	0	0
1646451780	I5072M	0.25	0.29	0.91	0	0	0	0
1646451780	I5072M	0.25	0.29	0.91	0	0	0	0
1646451780	I5072M	0.25	0.29	0.91	0	0	0	0
1646451780	I5072M	0.25	0.29	0.91	0	0	0	0
1646451780	I5072M	0.25	0.29	0.91	0	0	0	0
1646451780	I5072M	0.25	0.29	0.91	0	0	0	0
1646463632	I5894F	0.134	0.002	0.923	243	895	185	171
1646463632	I5894F	0.134	0.002	0.923	243	895	185	171
1646463632	I5894F	0.134	0.002	0.922	243	895	183	171
1646463632	I5894F	0.134	0.002	0.922	243	895	183	171
1646463632	I5894F	0.134	-0.002	0.924	244	895	178	171
1646463632	I5894F	0.134	-0.002	0.924	244	895	178	171
1646463632	I5894F	0.116	0.149	0.926	245	896	174	171
1646463632	I5894F	0.116	0.149	0.926	245	896	174	171
1646463632	I5894F	0.166	0.122	0.893	268	897	163	166
1646463632	I5894F	0.166	0.122	0.893	268	897	163	166
1646463632	I5894F	0.149	0.157	0.884	248	897	160	166
1646463632	I5894F	0.149	0.157	0.884	248	897	160	166
1646463632	I5894F	0.15	0.155	0.883	249	899	158	166
1646463632	I5894F	0.15	0.155	0.883	249	899	158	166
1646463632	I5894F	0.153	0.072	0.911	246	899	159	167
1646463632	I5894F	0.153	0.072	0.911	246	899	159	167
1646463632	I5894F	0.146	0.16	0.883	245	899	159	168
1646463632	I5894F	0.146	0.16	0.883	245	899	159	168
1646463632	I5894F	0.134	0	0.922	243	898	161	169
1646463632	I5894F	0.134	0	0.922	243	898	161	169
1646463653	I5894F	0.072	0.198	0.903	240	891	178	164
1646463653	I5894F	0.072	0.198	0.903	240	891	178	164
1646463653	I5894F	0.072	0.198	0.903	240	891	178	164
1646463653	I5894F	0.072	0.198	0.903	240	891	178	164
1646463653	I5894F	0.071	0.202	0.903	240	891	178	163
1646463653	I5894F	0.071	0.202	0.903	240	891	178	163
1646463653	I5894F	0.071	0.202	0.903	240	891	178	163
1646463653	I5894F	0.071	0.202	0.903	240	891	178	163
1646463653	I5894F	0.07	0.201	0.903	239	889	179	163
1646463653	I5894F	0.07	0.201	0.903	239	889	179	163
1646463653	I5894F	0.07	0.201	0.903	239	889	179	163
1646463653	I5894F	0.07	0.201	0.903	239	889	179	163
1646463653	I5894F	0.13	0.004	0.917	238	889	180	162
1646463653	I5894F	0.13	0.004	0.917	238	889	180	162
1646463653	I5894F	0.13	0.004	0.917	238	889	180	162
1646463653	I5894F	0.13	0.004	0.917	238	889	180	162
1646463653	I5894F	0.122	0.103	0.917	238	888	181	162
1646463653	I5894F	0.122	0.103	0.917	238	888	181	162
1646463653	I5894F	0.122	0.103	0.917	238	888	181	162
1646463653	I5894F	0.122	0.103	0.917	238	888	181	162
1646463653	I5894F	0.11	0.12	0.92	238	888	184	161
1646463653	I5894F	0.11	0.12	0.92	238	888	184	161
1646463653	I5894F	0.11	0.12	0.92	238	888	184	161
1646463653	I5894F	0.11	0.12	0.92	238	888	184	161
1646463653	I5894F	0.123	0.104	0.918	238	887	186	159
1646463653	I5894F	0.123	0.104	0.918	238	887	186	159
1646463653	I5894F	0.123	0.104	0.918	238	887	186	159
1646463653	I5894F	0.123	0.104	0.918	238	887	186	159
1646463653	I5894F	0.124	0.102	0.919	239	886	190	158
1646463653	I5894F	0.124	0.102	0.919	239	886	190	158
1646463653	I5894F	0.124	0.102	0.919	239	886	190	158
1646463653	I5894F	0.124	0.102	0.919	239	886	190	158
1646463653	I5894F	0.125	0.1	0.919	239	886	192	157
1646463653	I5894F	0.125	0.1	0.919	239	886	192	157
1646463653	I5894F	0.125	0.1	0.919	239	886	192	157
1646463653	I5894F	0.125	0.1	0.919	239	886	192	157
1646463653	I5894F	0.126	0.115	0.923	240	884	193	155
1646463653	I5894F	0.126	0.115	0.923	240	884	193	155
1646463653	I5894F	0.126	0.115	0.923	240	884	193	155
1646463653	I5894F	0.126	0.115	0.923	240	884	193	155
1646463653	I5894F	0.137	0.102	0.913	239	884	193	152
1646463653	I5894F	0.137	0.102	0.913	239	884	193	152
1646463653	I5894F	0.137	0.102	0.913	239	884	193	152
1646463653	I5894F	0.137	0.102	0.913	239	884	193	152
1646463654	I5894F	0.125	0.118	0.923	0	0	0	0
1646463654	I5894F	0.125	0.118	0.923	0	0	0	0
1646463654	I5894F	0.125	0.118	0.923	0	0	0	0
1646463654	I5894F	0.125	0.118	0.923	0	0	0	0
1646463654	I5894F	0.125	0.118	0.923	0	0	0	0
1646463654	I5894F	0.138	0.115	0.914	239	880	197	150
1646463654	I5894F	0.138	0.115	0.914	239	880	197	150
1646463654	I5894F	0.138	0.115	0.914	239	880	197	150
1646463654	I5894F	0.138	0.115	0.914	239	880	197	150
1646463654	I5894F	0.138	0.115	0.914	239	880	197	150
1646463654	I5894F	0.138	0.109	0.915	239	879	202	148
1646463654	I5894F	0.138	0.109	0.915	239	879	202	148
1646463654	I5894F	0.138	0.109	0.915	239	879	202	148
1646463654	I5894F	0.138	0.109	0.915	239	879	202	148
1646463654	I5894F	0.138	0.109	0.915	239	879	202	148
1646463654	I5894F	0.124	0.122	0.924	238	879	205	147
1646463654	I5894F	0.124	0.122	0.924	238	879	205	147
1646463654	I5894F	0.124	0.122	0.924	238	879	205	147
1646463654	I5894F	0.124	0.122	0.924	238	879	205	147
1646463654	I5894F	0.124	0.122	0.924	238	879	205	147
1646463654	I5894F	0.123	0.123	0.924	0	0	0	0
1646463654	I5894F	0.123	0.123	0.924	0	0	0	0
1646463654	I5894F	0.123	0.123	0.924	0	0	0	0
1646463654	I5894F	0.123	0.123	0.924	0	0	0	0
1646463654	I5894F	0.123	0.123	0.924	0	0	0	0
1646463654	I5894F	0.123	0.123	0.924	0	0	0	0
1646463654	I5894F	0.123	0.123	0.924	0	0	0	0
1646463654	I5894F	0.123	0.123	0.924	0	0	0	0
1646463654	I5894F	0.123	0.123	0.924	0	0	0	0
1646463654	I5894F	0.123	0.123	0.924	0	0	0	0
1646463654	I5894F	0.124	0.119	0.924	0	0	0	0
1646463654	I5894F	0.124	0.119	0.924	0	0	0	0
1646463654	I5894F	0.124	0.119	0.924	0	0	0	0
1646463654	I5894F	0.124	0.119	0.924	0	0	0	0
1646463654	I5894F	0.124	0.119	0.924	0	0	0	0
1646463654	I5894F	0.123	0.123	0.924	0	0	0	0
1646463654	I5894F	0.123	0.123	0.924	0	0	0	0
1646463654	I5894F	0.123	0.123	0.924	0	0	0	0
1646463654	I5894F	0.123	0.123	0.924	0	0	0	0
1646463654	I5894F	0.123	0.123	0.924	0	0	0	0
1646463654	I5894F	0.125	0.12	0.923	0	0	0	0
1646463654	I5894F	0.125	0.12	0.923	0	0	0	0
1646463654	I5894F	0.125	0.12	0.923	0	0	0	0
1646463654	I5894F	0.125	0.12	0.923	0	0	0	0
1646463654	I5894F	0.125	0.12	0.923	0	0	0	0
1646463654	I5894F	0.125	0.118	0.923	0	0	0	0
1646463654	I5894F	0.125	0.118	0.923	0	0	0	0
1646463654	I5894F	0.125	0.118	0.923	0	0	0	0
1646463654	I5894F	0.125	0.118	0.923	0	0	0	0
1646463654	I5894F	0.125	0.118	0.923	0	0	0	0
1646463655	I5894F	0.125	0.118	0.922	0	0	0	0
1646463655	I5894F	0.125	0.118	0.922	0	0	0	0
1646463655	I5894F	0.125	0.118	0.922	0	0	0	0
1646463655	I5894F	0.125	0.118	0.922	0	0	0	0
1646463655	I5894F	0.125	0.118	0.922	0	0	0	0
1646463655	I5894F	0.125	0.118	0.922	0	0	0	0
1646463655	I5894F	0.125	0.118	0.922	0	0	0	0
1646463655	I5894F	0.125	0.118	0.922	0	0	0	0
1646463655	I5894F	0.125	0.118	0.922	0	0	0	0
1646463655	I5894F	0.125	0.118	0.922	0	0	0	0
1646463655	I5894F	0.124	0.12	0.923	0	0	0	0
1646463655	I5894F	0.124	0.12	0.923	0	0	0	0
1646463655	I5894F	0.124	0.12	0.923	0	0	0	0
1646463655	I5894F	0.124	0.12	0.923	0	0	0	0
1646463655	I5894F	0.124	0.12	0.923	0	0	0	0
1646463655	I5894F	0.124	0.12	0.923	0	0	0	0
1646463655	I5894F	0.124	0.12	0.923	0	0	0	0
1646463655	I5894F	0.124	0.12	0.923	0	0	0	0
1646463655	I5894F	0.124	0.12	0.923	0	0	0	0
1646463655	I5894F	0.124	0.12	0.923	0	0	0	0
1646463655	I5894F	0.123	0.122	0.923	0	0	0	0
1646463655	I5894F	0.123	0.122	0.923	0	0	0	0
1646463655	I5894F	0.123	0.122	0.923	0	0	0	0
1646463655	I5894F	0.123	0.122	0.923	0	0	0	0
1646463655	I5894F	0.123	0.122	0.923	0	0	0	0
1646463655	I5894F	0.123	0.122	0.923	0	0	0	0
1646463655	I5894F	0.123	0.122	0.923	0	0	0	0
1646463655	I5894F	0.123	0.122	0.923	0	0	0	0
1646463655	I5894F	0.123	0.122	0.923	0	0	0	0
1646463655	I5894F	0.123	0.122	0.923	0	0	0	0
1646463655	I5894F	0.123	0.107	0.921	0	0	0	0
1646463655	I5894F	0.123	0.107	0.921	0	0	0	0
1646463655	I5894F	0.123	0.107	0.921	0	0	0	0
1646463655	I5894F	0.123	0.107	0.921	0	0	0	0
1646463655	I5894F	0.123	0.107	0.921	0	0	0	0
1646463655	I5894F	0.123	0.107	0.921	0	0	0	0
1646463655	I5894F	0.123	0.107	0.921	0	0	0	0
1646463655	I5894F	0.123	0.107	0.921	0	0	0	0
1646463655	I5894F	0.123	0.107	0.921	0	0	0	0
1646463655	I5894F	0.123	0.107	0.921	0	0	0	0
1646463655	I5894F	0.123	0.103	0.921	0	0	0	0
1646463655	I5894F	0.123	0.103	0.921	0	0	0	0
1646463655	I5894F	0.123	0.103	0.921	0	0	0	0
1646463655	I5894F	0.123	0.103	0.921	0	0	0	0
1646463655	I5894F	0.123	0.103	0.921	0	0	0	0
1646463655	I5894F	0.123	0.103	0.921	0	0	0	0
1646463655	I5894F	0.123	0.103	0.921	0	0	0	0
1646463655	I5894F	0.123	0.103	0.921	0	0	0	0
1646463655	I5894F	0.123	0.103	0.921	0	0	0	0
1646463655	I5894F	0.123	0.103	0.921	0	0	0	0
1646463655	I5894F	0.122	0.108	0.921	0	0	0	0
1646463655	I5894F	0.122	0.108	0.921	0	0	0	0
1646463655	I5894F	0.122	0.108	0.921	0	0	0	0
1646463655	I5894F	0.122	0.108	0.921	0	0	0	0
1646463655	I5894F	0.122	0.108	0.921	0	0	0	0
1646463655	I5894F	0.122	0.108	0.921	0	0	0	0
1646463655	I5894F	0.122	0.108	0.921	0	0	0	0
1646463655	I5894F	0.122	0.108	0.921	0	0	0	0
1646463655	I5894F	0.122	0.108	0.921	0	0	0	0
1646463655	I5894F	0.122	0.108	0.921	0	0	0	0
1646463655	I5894F	0.121	0.125	0.923	0	0	0	0
1646463655	I5894F	0.121	0.125	0.923	0	0	0	0
1646463655	I5894F	0.121	0.125	0.923	0	0	0	0
1646463655	I5894F	0.121	0.125	0.923	0	0	0	0
1646463655	I5894F	0.121	0.125	0.923	0	0	0	0
1646463655	I5894F	0.121	0.125	0.923	0	0	0	0
1646463655	I5894F	0.121	0.125	0.923	0	0	0	0
1646463655	I5894F	0.121	0.125	0.923	0	0	0	0
1646463655	I5894F	0.121	0.125	0.923	0	0	0	0
1646463655	I5894F	0.121	0.125	0.923	0	0	0	0
1646463655	I5894F	0.122	0.123	0.923	0	0	0	0
1646463655	I5894F	0.122	0.123	0.923	0	0	0	0
1646463655	I5894F	0.122	0.123	0.923	0	0	0	0
1646463655	I5894F	0.122	0.123	0.923	0	0	0	0
1646463655	I5894F	0.122	0.123	0.923	0	0	0	0
1646463655	I5894F	0.122	0.123	0.923	0	0	0	0
1646463655	I5894F	0.122	0.123	0.923	0	0	0	0
1646463655	I5894F	0.122	0.123	0.923	0	0	0	0
1646463655	I5894F	0.122	0.123	0.923	0	0	0	0
1646463655	I5894F	0.122	0.123	0.923	0	0	0	0
1646463655	I5894F	0.124	0.12	0.924	0	0	0	0
1646463655	I5894F	0.124	0.12	0.924	0	0	0	0
1646463655	I5894F	0.124	0.12	0.924	0	0	0	0
1646463655	I5894F	0.124	0.12	0.924	0	0	0	0
1646463655	I5894F	0.124	0.12	0.924	0	0	0	0
1646463655	I5894F	0.124	0.12	0.924	0	0	0	0
1646463655	I5894F	0.124	0.12	0.924	0	0	0	0
1646463655	I5894F	0.124	0.12	0.924	0	0	0	0
1646463655	I5894F	0.124	0.12	0.924	0	0	0	0
1646463655	I5894F	0.124	0.12	0.924	0	0	0	0
1646463655	I5894F	0.125	0.118	0.923	0	0	0	0
1646463655	I5894F	0.125	0.118	0.923	0	0	0	0
1646463655	I5894F	0.125	0.118	0.923	0	0	0	0
1646463655	I5894F	0.125	0.118	0.923	0	0	0	0
1646463655	I5894F	0.125	0.118	0.923	0	0	0	0
1646463655	I5894F	0.125	0.118	0.923	0	0	0	0
1646463655	I5894F	0.125	0.118	0.923	0	0	0	0
1646463655	I5894F	0.125	0.118	0.923	0	0	0	0
1646463655	I5894F	0.125	0.118	0.923	0	0	0	0
1646463655	I5894F	0.125	0.118	0.923	0	0	0	0
1646463656	I5894F	0.125	0.118	0.922	0	0	0	0
1646463656	I5894F	0.125	0.118	0.922	0	0	0	0
1646463656	I5894F	0.125	0.118	0.922	0	0	0	0
1646463656	I5894F	0.125	0.118	0.922	0	0	0	0
1646463656	I5894F	0.125	0.118	0.922	0	0	0	0
1646463656	I5894F	0.125	0.118	0.922	0	0	0	0
1646463656	I5894F	0.125	0.118	0.922	0	0	0	0
1646463656	I5894F	0.125	0.118	0.922	0	0	0	0
1646463656	I5894F	0.125	0.118	0.922	0	0	0	0
1646463656	I5894F	0.125	0.118	0.922	0	0	0	0
1646463656	I5894F	0.123	0.122	0.922	0	0	0	0
1646463656	I5894F	0.123	0.122	0.922	0	0	0	0
1646463656	I5894F	0.123	0.122	0.922	0	0	0	0
1646463656	I5894F	0.123	0.122	0.922	0	0	0	0
1646463656	I5894F	0.123	0.122	0.922	0	0	0	0
1646463656	I5894F	0.124	0.099	0.919	0	0	0	0
1646463656	I5894F	0.124	0.099	0.919	0	0	0	0
1646463656	I5894F	0.124	0.099	0.919	0	0	0	0
1646463656	I5894F	0.124	0.099	0.919	0	0	0	0
1646463656	I5894F	0.124	0.099	0.919	0	0	0	0
1646463656	I5894F	0.123	0.124	0.921	0	0	0	0
1646463656	I5894F	0.123	0.124	0.921	0	0	0	0
1646463656	I5894F	0.123	0.124	0.921	0	0	0	0
1646463656	I5894F	0.123	0.124	0.921	0	0	0	0
1646463656	I5894F	0.123	0.124	0.921	0	0	0	0
1646463656	I5894F	0.122	0.126	0.92	0	0	0	0
1646463656	I5894F	0.122	0.126	0.92	0	0	0	0
1646463656	I5894F	0.122	0.126	0.92	0	0	0	0
1646463656	I5894F	0.122	0.126	0.92	0	0	0	0
1646463656	I5894F	0.122	0.126	0.92	0	0	0	0
1646463656	I5894F	0.12	0.108	0.917	0	0	0	0
1646463656	I5894F	0.12	0.108	0.917	0	0	0	0
1646463656	I5894F	0.12	0.108	0.917	0	0	0	0
1646463656	I5894F	0.12	0.108	0.917	0	0	0	0
1646463656	I5894F	0.12	0.108	0.917	0	0	0	0
1646463656	I5894F	0.136	0.082	0.912	239	887	209	145
1646463656	I5894F	0.136	0.082	0.912	239	887	209	145
1646463656	I5894F	0.136	0.082	0.912	239	887	209	145
1646463656	I5894F	0.136	0.082	0.912	239	887	209	145
1646463656	I5894F	0.136	0.082	0.912	239	887	209	145
1646463656	I5894F	0.173	0.324	0.745	239	887	212	144
1646463656	I5894F	0.173	0.324	0.745	239	887	212	144
1646463656	I5894F	0.173	0.324	0.745	239	887	212	144
1646463656	I5894F	0.173	0.324	0.745	239	887	212	144
1646463656	I5894F	0.173	0.324	0.745	239	887	212	144
1646463659	I5072M	0.119	0.134	0.919	221	877	193	157
1646463659	I5072M	0.119	0.134	0.919	221	877	193	157
1646463659	I5072M	0.119	0.134	0.919	221	877	193	157
1646463659	I5072M	0.119	0.131	0.921	221	875	195	155
1646463659	I5072M	0.119	0.131	0.921	221	875	195	155
1646463659	I5072M	0.119	0.131	0.921	221	875	195	155
1646463659	I5072M	0.12	0.129	0.921	219	875	196	154
1646463659	I5072M	0.12	0.129	0.921	219	875	196	154
1646463659	I5072M	0.12	0.129	0.921	219	875	196	154
1646463659	I5072M	0.12	0.129	0.922	0	0	0	0
1646463659	I5072M	0.12	0.129	0.922	0	0	0	0
1646463659	I5072M	0.12	0.129	0.922	0	0	0	0
1646463659	I5072M	0.12	0.127	0.922	0	0	0	0
1646463659	I5072M	0.12	0.127	0.922	0	0	0	0
1646463659	I5072M	0.12	0.127	0.922	0	0	0	0
1646463659	I5072M	0.121	0.125	0.922	0	0	0	0
1646463659	I5072M	0.121	0.125	0.922	0	0	0	0
1646463659	I5072M	0.121	0.125	0.922	0	0	0	0
1646463659	I5072M	0.123	0.122	0.922	0	0	0	0
1646463659	I5072M	0.123	0.122	0.922	0	0	0	0
1646463659	I5072M	0.123	0.122	0.922	0	0	0	0
1646463659	I5072M	0.124	0.12	0.921	238	877	196	153
1646463659	I5072M	0.124	0.12	0.921	238	877	196	153
1646463659	I5072M	0.124	0.12	0.921	238	877	196	153
1646463659	I5072M	0.125	0.118	0.921	239	880	197	154
1646463659	I5072M	0.125	0.118	0.921	239	880	197	154
1646463659	I5072M	0.125	0.118	0.921	239	880	197	154
1646463659	I5072M	0.125	0.12	0.922	0	0	0	0
1646463659	I5072M	0.125	0.12	0.922	0	0	0	0
1646463659	I5072M	0.125	0.12	0.922	0	0	0	0
1646463660	I5072M	0.126	0.118	0.921	0	0	0	0
1646463660	I5072M	0.126	0.118	0.921	0	0	0	0
1646463660	I5072M	0.128	0.119	0.922	0	0	0	0
1646463660	I5072M	0.128	0.119	0.922	0	0	0	0
1646463660	I5072M	0.134	0.113	0.922	0	0	0	0
1646463660	I5072M	0.134	0.113	0.922	0	0	0	0
1646463660	I5072M	0.136	0.112	0.923	0	0	0	0
1646463660	I5072M	0.136	0.112	0.923	0	0	0	0
1646463660	I5072M	0.142	0.14	0.903	242	882	192	161
1646463660	I5072M	0.142	0.14	0.903	242	882	192	161
1646463660	I5072M	0.142	0.139	0.902	242	885	188	163
1646463660	I5072M	0.142	0.139	0.902	242	885	188	163
1646463660	I5072M	0.145	0.134	0.901	245	886	183	163
1646463660	I5072M	0.145	0.134	0.901	245	886	183	163
1646463660	I5072M	0.148	0.127	0.902	249	886	181	161
1646463660	I5072M	0.148	0.127	0.902	249	886	181	161
1646463660	I5072M	0.147	0.128	0.902	248	888	177	161
1646463660	I5072M	0.147	0.128	0.902	248	888	177	161
1646463667	I5072M	0.152	0.093	0.903	256	894	168	147
1646463667	I5072M	0.152	0.093	0.903	256	894	168	147
1646463667	I5072M	0.152	0.093	0.903	256	894	168	147
1646463667	I5072M	0.151	0.095	0.904	255	893	169	147
1646463667	I5072M	0.151	0.095	0.904	255	893	169	147
1646463667	I5072M	0.151	0.095	0.904	255	893	169	147
1646463667	I5072M	0.152	0.091	0.904	256	894	170	147
1646463667	I5072M	0.152	0.091	0.904	256	894	170	147
1646463667	I5072M	0.152	0.091	0.904	256	894	170	147
1646463667	I5072M	0.152	0.091	0.903	256	895	171	147
1646463667	I5072M	0.152	0.091	0.903	256	895	171	147
1646463667	I5072M	0.152	0.091	0.903	256	895	171	147
1646463667	I5072M	0.151	0.093	0.902	255	896	172	147
1646463667	I5072M	0.151	0.093	0.902	255	896	172	147
1646463667	I5072M	0.151	0.093	0.902	255	896	172	147
1646463667	I5072M	0.153	0.089	0.902	257	896	172	146
1646463667	I5072M	0.153	0.089	0.902	257	896	172	146
1646463667	I5072M	0.153	0.089	0.902	257	896	172	146
1646463667	I5072M	0.151	0.091	0.902	255	897	172	145
1646463667	I5072M	0.151	0.091	0.902	255	897	172	145
1646463667	I5072M	0.151	0.091	0.902	255	897	172	145
1646463667	I5072M	0.15	0.092	0.899	254	898	171	145
1646463667	I5072M	0.15	0.092	0.899	254	898	171	145
1646463667	I5072M	0.15	0.092	0.899	254	898	171	145
1646463667	I5072M	0.149	0.09	0.899	253	899	170	145
1646463667	I5072M	0.149	0.09	0.899	253	899	170	145
1646463667	I5072M	0.149	0.09	0.899	253	899	170	145
1646463667	I5072M	0.148	0.092	0.9	252	897	168	144
1646463667	I5072M	0.148	0.092	0.9	252	897	168	144
1646463667	I5072M	0.148	0.092	0.9	252	897	168	144
1646463670	I5072M	0.14	0.089	0.908	243	889	167	147
1646463670	I5072M	0.14	0.089	0.908	243	889	167	147
1646463670	I5072M	0.14	0.091	0.907	243	888	166	147
1646463670	I5072M	0.14	0.091	0.907	243	888	166	147
1646463670	I5072M	0.139	0.095	0.906	242	889	164	147
1646463670	I5072M	0.139	0.095	0.906	242	889	164	147
1646463670	I5072M	0.14	0.093	0.906	243	890	164	146
1646463670	I5072M	0.14	0.093	0.906	243	890	164	146
1646463670	I5072M	0.139	0.095	0.905	242	890	165	146
1646463670	I5072M	0.139	0.095	0.905	242	890	165	146
1646463670	I5072M	0.14	0.091	0.908	243	887	171	145
1646463670	I5072M	0.14	0.091	0.908	243	887	171	145
1646463670	I5072M	0.14	0.089	0.908	243	889	177	145
1646463670	I5072M	0.14	0.089	0.908	243	889	177	145
1646463670	I5072M	0.14	0.091	0.907	243	889	182	144
1646463670	I5072M	0.14	0.091	0.907	243	889	182	144
1646463670	I5072M	0.14	0.091	0.907	243	890	183	144
1646463670	I5072M	0.14	0.091	0.907	243	890	183	144
1646463670	I5072M	0.14	0.089	0.907	243	891	184	145
1646463670	I5072M	0.14	0.089	0.907	243	891	184	145
1646463671	I5072M	0.139	0.087	0.907	243	891	184	145
1646463671	I5072M	0.139	0.087	0.907	243	891	184	145
1646463671	I5072M	0.139	0.087	0.908	242	890	184	144
1646463671	I5072M	0.139	0.087	0.908	242	890	184	144
1646463671	I5072M	0.139	0.085	0.909	243	889	187	144
1646463671	I5072M	0.139	0.085	0.909	243	889	187	144
1646463671	I5072M	0.138	0.085	0.909	242	888	189	143
1646463671	I5072M	0.138	0.085	0.909	242	888	189	143
1646463671	I5072M	0.138	0.079	0.911	242	888	189	145
1646463671	I5072M	0.138	0.079	0.911	242	888	189	145
1646463671	I5072M	0.136	0.076	0.911	240	889	186	145
1646463671	I5072M	0.136	0.076	0.911	240	889	186	145
1646463671	I5072M	0.135	0.071	0.912	239	890	182	146
1646463671	I5072M	0.135	0.071	0.912	239	890	182	146
1646463671	I5072M	0.129	0.08	0.913	232	883	181	143
1646463671	I5072M	0.129	0.08	0.913	232	883	181	143
1646463671	I5072M	0.127	0.073	0.912	230	885	181	140
1646463671	I5072M	0.127	0.073	0.912	230	885	181	140
1646463671	I5072M	0.123	0.081	0.905	226	890	180	137
1646463671	I5072M	0.123	0.081	0.905	226	890	180	137
1646463675	I5072M	0.124	0.084	0.918	226	876	179	136
1646463675	I5072M	0.124	0.084	0.918	226	876	179	136
1646463675	I5072M	0.124	0.084	0.918	226	876	179	136
1646463675	I5072M	0.124	0.084	0.918	226	876	179	136
1646463675	I5072M	0.124	0.084	0.918	226	876	179	136
1646463675	I5072M	0.124	0.084	0.918	226	876	179	136
1646463675	I5072M	0.124	0.084	0.918	226	876	179	136
1646463675	I5072M	0.133	0.058	0.92	238	883	179	140
1646463675	I5072M	0.133	0.058	0.92	238	883	179	140
1646463675	I5072M	0.133	0.058	0.92	238	883	179	140
1646463675	I5072M	0.133	0.058	0.92	238	883	179	140
1646463675	I5072M	0.133	0.058	0.92	238	883	179	140
1646463675	I5072M	0.133	0.058	0.92	238	883	179	140
1646463675	I5072M	0.133	0.058	0.92	238	883	179	140
1646463675	I5072M	0.134	0.064	0.921	238	879	179	143
1646463675	I5072M	0.134	0.064	0.921	238	879	179	143
1646463675	I5072M	0.134	0.064	0.921	238	879	179	143
1646463675	I5072M	0.134	0.064	0.921	238	879	179	143
1646463675	I5072M	0.134	0.064	0.921	238	879	179	143
1646463675	I5072M	0.134	0.064	0.921	238	879	179	143
1646463675	I5072M	0.134	0.064	0.921	238	879	179	143
1646463675	I5072M	0.135	0.074	0.918	239	878	178	145
1646463675	I5072M	0.135	0.074	0.918	239	878	178	145
1646463675	I5072M	0.135	0.074	0.918	239	878	178	145
1646463675	I5072M	0.135	0.074	0.918	239	878	178	145
1646463675	I5072M	0.135	0.074	0.918	239	878	178	145
1646463675	I5072M	0.135	0.074	0.918	239	878	178	145
1646463675	I5072M	0.135	0.074	0.918	239	878	178	145
1646463675	I5072M	0.135	0.076	0.918	239	878	179	147
1646463675	I5072M	0.135	0.076	0.918	239	878	179	147
1646463675	I5072M	0.135	0.076	0.918	239	878	179	147
1646463675	I5072M	0.135	0.076	0.918	239	878	179	147
1646463675	I5072M	0.135	0.076	0.918	239	878	179	147
1646463675	I5072M	0.135	0.076	0.918	239	878	179	147
1646463675	I5072M	0.135	0.076	0.918	239	878	179	147
1646463675	I5072M	0.136	0.086	0.915	239	879	180	149
1646463675	I5072M	0.136	0.086	0.915	239	879	180	149
1646463675	I5072M	0.136	0.086	0.915	239	879	180	149
1646463675	I5072M	0.136	0.086	0.915	239	879	180	149
1646463675	I5072M	0.136	0.086	0.915	239	879	180	149
1646463675	I5072M	0.136	0.086	0.915	239	879	180	149
1646463675	I5072M	0.136	0.086	0.915	239	879	180	149
1646463675	I5072M	0.136	0.082	0.916	239	879	181	152
1646463675	I5072M	0.136	0.082	0.916	239	879	181	152
1646463675	I5072M	0.136	0.082	0.916	239	879	181	152
1646463675	I5072M	0.136	0.082	0.916	239	879	181	152
1646463675	I5072M	0.136	0.082	0.916	239	879	181	152
1646463675	I5072M	0.136	0.082	0.916	239	879	181	152
1646463675	I5072M	0.136	0.082	0.916	239	879	181	152
1646463675	I5072M	0.136	0.082	0.916	239	879	180	154
1646463675	I5072M	0.136	0.082	0.916	239	879	180	154
1646463675	I5072M	0.136	0.082	0.916	239	879	180	154
1646463675	I5072M	0.136	0.082	0.916	239	879	180	154
1646463675	I5072M	0.136	0.082	0.916	239	879	180	154
1646463675	I5072M	0.136	0.082	0.916	239	879	180	154
1646463675	I5072M	0.136	0.082	0.916	239	879	180	154
1646463675	I5072M	0.136	0.088	0.913	239	881	181	157
1646463675	I5072M	0.136	0.088	0.913	239	881	181	157
1646463675	I5072M	0.136	0.088	0.913	239	881	181	157
1646463675	I5072M	0.136	0.088	0.913	239	881	181	157
1646463675	I5072M	0.136	0.088	0.913	239	881	181	157
1646463675	I5072M	0.136	0.088	0.913	239	881	181	157
1646463675	I5072M	0.136	0.088	0.913	239	881	181	157
1646463675	I5072M	0.138	0.091	0.912	241	883	182	159
1646463675	I5072M	0.138	0.091	0.912	241	883	182	159
1646463675	I5072M	0.138	0.091	0.912	241	883	182	159
1646463675	I5072M	0.138	0.091	0.912	241	883	182	159
1646463675	I5072M	0.138	0.091	0.912	241	883	182	159
1646463675	I5072M	0.138	0.091	0.912	241	883	182	159
1646463675	I5072M	0.138	0.091	0.912	241	883	182	159
1646463676	I5072M	0.139	0.083	0.915	242	883	184	160
1646463676	I5072M	0.139	0.083	0.915	242	883	184	160
1646463676	I5072M	0.139	0.083	0.915	242	883	184	160
1646463676	I5072M	0.139	0.087	0.914	242	882	186	162
1646463676	I5072M	0.139	0.087	0.914	242	882	186	162
1646463676	I5072M	0.139	0.087	0.914	242	882	186	162
1646463676	I5072M	0.138	0.097	0.911	241	884	187	163
1646463676	I5072M	0.138	0.097	0.911	241	884	187	163
1646463676	I5072M	0.138	0.097	0.911	241	884	187	163
1646463676	I5072M	0.137	0.09	0.911	240	886	188	163
1646463676	I5072M	0.137	0.09	0.911	240	886	188	163
1646463676	I5072M	0.137	0.09	0.911	240	886	188	163
1646463676	I5072M	0.138	0.093	0.909	241	887	190	163
1646463676	I5072M	0.138	0.093	0.909	241	887	190	163
1646463676	I5072M	0.138	0.093	0.909	241	887	190	163
1646463676	I5072M	0.137	0.094	0.909	240	887	191	162
1646463676	I5072M	0.137	0.094	0.909	240	887	191	162
1646463676	I5072M	0.137	0.094	0.909	240	887	191	162
1646463676	I5072M	0.137	0.094	0.909	240	888	193	162
1646463676	I5072M	0.137	0.094	0.909	240	888	193	162
1646463676	I5072M	0.137	0.094	0.909	240	888	193	162
1646463676	I5072M	0.136	0.092	0.909	239	889	193	162
1646463676	I5072M	0.136	0.092	0.909	239	889	193	162
1646463676	I5072M	0.136	0.092	0.909	239	889	193	162
1646463676	I5072M	0.137	0.094	0.908	240	889	193	163
1646463676	I5072M	0.137	0.094	0.908	240	889	193	163
1646463676	I5072M	0.137	0.094	0.908	240	889	193	163
1646463676	I5072M	0.138	0.098	0.908	240	887	193	163
1646463676	I5072M	0.138	0.098	0.908	240	887	193	163
1646463676	I5072M	0.138	0.098	0.908	240	887	193	163
1646463677	I5072M	0.138	0.099	0.907	241	888	194	164
1646463677	I5072M	0.138	0.099	0.907	241	888	194	164
1646463677	I5072M	0.139	0.105	0.907	241	885	196	162
1646463677	I5072M	0.139	0.105	0.907	241	885	196	162
1646463677	I5072M	0.138	0.107	0.906	240	883	198	160
1646463677	I5072M	0.138	0.107	0.906	240	883	198	160
1646463677	I5072M	0.138	0.109	0.905	240	886	199	158
1646463677	I5072M	0.138	0.109	0.905	240	886	199	158
1646463677	I5072M	0.138	0.105	0.905	240	887	200	157
1646463677	I5072M	0.138	0.105	0.905	240	887	200	157
1646463677	I5072M	0.137	0.102	0.907	239	886	199	156
1646463677	I5072M	0.137	0.102	0.907	239	886	199	156
1646463677	I5072M	0.138	0.101	0.907	240	887	197	156
1646463677	I5072M	0.138	0.101	0.907	240	887	197	156
1646463677	I5072M	0.138	0.107	0.906	240	885	195	156
1646463677	I5072M	0.138	0.107	0.906	240	885	195	156
1646463677	I5072M	0.139	0.103	0.907	241	886	194	156
1646463677	I5072M	0.139	0.103	0.907	241	886	194	156
1646463682	I940gmM	0.112	0.068	0.904	215	896	171	162
1646463682	I940gmM	0.09	0.09	0.91	0	0	0	0
1646463682	I940gmM	0.14	0.074	0.884	246	919	196	161
1646463682	I940gmM	0.167	0.05	0.902	276	901	219	153
1646463682	I940gmM	0.195	0.035	0.907	308	905	234	154
1646463682	I940gmM	0.236	0.032	0.91	353	896	245	152
1646463682	I940gmM	0.269	0.015	0.909	0	0	0	0
1646463682	I940gmM	0.299	0.011	0.899	0	0	0	0
1646463682	I940gmM	0.296	0.127	0.903	399	869	259	148
1646463682	I940gmM	0.287	0.251	0.866	371	877	256	147
1646463683	I940gmM	0.235	0.272	0.856	321	880	251	143
1646463683	I940gmM	0.208	0.135	0.885	310	896	252	142
1646463683	I940gmM	0.183	0.148	0.884	284	891	259	138
1646463683	I940gmM	0.153	0.181	0.879	251	891	259	134
1646463683	I940gmM	0.125	0.164	0.88	223	895	256	133
1646463683	I940gmM	0.117	0.139	0.883	217	897	251	131
1646463683	I940gmM	0.112	0.132	0.887	212	898	248	129
1646463683	I940gmM	0.111	0.117	0.887	211	902	244	128
1646463683	I940gmM	0.107	0.08	0.894	209	901	236	129
1646463683	I940gmM	0.116	0.062	0.901	219	901	230	130
1646463684	I940gmM	0.093	0.137	0.896	218	899	225	130
1646463684	I940gmM	0.087	0.097	0.896	217	898	222	132
1646463684	I940gmM	0.07	0.11	0.89	0	0	0	0
1646463684	I940gmM	0.06	0.1	0.9	0	0	0	0
1646463684	I940gmM	0.26	0.144	0.88	361	893	209	135
1646463684	I940gmM	0.089	0.587	0.758	178	897	180	136
1646463684	I940gmM	0.25	0.49	0.91	0	0	0	0
1646463684	I940gmM	0.169	0.322	0.718	230	902	190	137
1646463684	I5072M	0.366	-0.038	0.948	508	863	145	156
1646463684	I5072M	0.366	-0.038	0.948	508	863	145	156
1646463684	I5072M	0.27	0.18	0.92	0	0	0	0
1646463684	I5072M	0.27	0.18	0.92	0	0	0	0
1646463684	I5072M	0.123	0.557	0.769	206	899	152	154
1646463684	I5072M	0.123	0.557	0.769	206	899	152	154
1646463684	I5072M	0.27	0.49	0.91	0	0	0	0
1646463684	I5072M	0.27	0.49	0.91	0	0	0	0
1646463684	I5072M	0.418	0.138	0.917	514	862	143	155
1646463684	I5072M	0.418	0.138	0.917	514	862	143	155
1646463684	I5072M	0.416	0.14	0.916	512	863	135	156
1646463684	I5072M	0.416	0.14	0.916	512	863	135	156
1646463684	I5072M	0.414	0.138	0.915	511	865	126	157
1646463684	I5072M	0.414	0.138	0.915	511	865	126	157
1646463684	I5072M	0.201	0.196	0.859	297	904	146	154
1646463684	I5072M	0.201	0.196	0.859	297	904	146	154
1646463684	I5072M	0.25	0.18	0.93	0	0	0	0
1646463684	I5072M	0.25	0.18	0.93	0	0	0	0
1646463684	I5072M	0.25	0.18	0.93	508	866	136	155
1646463684	I5072M	0.25	0.18	0.93	508	866	136	155
1646463685	I5072M	0.25	0.18	0.93	0	0	0	0
1646463685	I5072M	0.25	0.18	0.93	0	0	0	0
1646463685	I5072M	0.25	0.18	0.93	0	0	0	0
1646463685	I5072M	0.25	0.18	0.93	0	0	0	0
1646463685	I5072M	0.165	0.251	0.845	258	902	164	155
1646463685	I5072M	0.165	0.251	0.845	258	902	164	155
1646463685	I5072M	0.165	0.251	0.845	258	902	164	155
1646463685	I5072M	0.165	0.251	0.845	258	902	164	155
1646463685	I5072M	0.156	0.282	0.83	248	914	194	142
1646463685	I5072M	0.156	0.282	0.83	248	914	194	142
1646463685	I5072M	0.156	0.282	0.83	248	914	194	142
1646463685	I5072M	0.156	0.282	0.83	248	914	194	142
1646463685	I5072M	0.167	0.272	0.836	258	914	214	131
1646463685	I5072M	0.167	0.272	0.836	258	914	214	131
1646463685	I5072M	0.167	0.272	0.836	258	914	214	131
1646463685	I5072M	0.167	0.272	0.836	258	914	214	131
1646463685	I5072M	0.146	0.001	0.896	258	917	238	123
1646463685	I5072M	0.146	0.001	0.896	258	917	238	123
1646463685	I5072M	0.146	0.001	0.896	258	917	238	123
1646463685	I5072M	0.146	0.001	0.896	258	917	238	123
1646463685	I5072M	0.146	0.132	0.885	260	914	256	119
1646463685	I5072M	0.146	0.132	0.885	260	914	256	119
1646463685	I5072M	0.146	0.132	0.885	260	914	256	119
1646463685	I5072M	0.146	0.132	0.885	260	914	256	119
1646463685	I5072M	0.165	0.255	0.837	258	913	270	119
1646463685	I5072M	0.165	0.255	0.837	258	913	270	119
1646463685	I5072M	0.165	0.255	0.837	258	913	270	119
1646463685	I5072M	0.165	0.255	0.837	258	913	270	119
1646463685	I5072M	0.13	0.17	0.87	0	0	0	0
1646463685	I5072M	0.13	0.17	0.87	0	0	0	0
1646463685	I5072M	0.13	0.17	0.87	0	0	0	0
1646463685	I5072M	0.13	0.17	0.87	0	0	0	0
1646463685	I5072M	0.411	0.131	0.922	509	867	238	125
[truncated: 50,735 more rows]

## Sheet: Fig6
	Human	System
A-1	0.00366667	0.0058
A-2	0.00333333	0.00585
A-3	0.0876667	0.0894
A-4	0.903	0.8879
B-1	0.114667	0.10708
B-2	0.359333	0.3875
B-3	0.427	0.41813
B-4	0	0.005
C-1	0.094	0.16513
C-2	0.637667	0.526037
C-3	0.251	0.2905
C-4	0	0.0009
